# Supplementary material for: Genome-Wide Characterization and Identification of Auxin Response Factor (ARF) Gene Family Reveals the Regulation of RrARF5 in AsA Metabolism in Rosa roxburghii Tratt. Fruits
Source: Biology (Basel). 2025 Sep 1;14(9):1156. doi: 10.3390/biology14091156 (PMC12467559; doi:10.3390/biology14091156)
Supplement: Supplementary file 1 [file biology-14-01156-s001.zip › Supplemental Tables.xlsx]

## Sheet: Table S1
Table S1.Motif of ARFs in Rosa roxbunghii
Motif name	Motif Sequence	Motif logo	Length	E-value
Motif 1	RHAEEIFPPLDYSQQPPVQELVAKDLHGEEWKFRHIYRGQPRRHLLTTGW		50	6.0e-404
Motif 2	SFCKTLTASDTSTHGGFSVPR		21	3.6e-179
Motif 3	STFVSSKRLVAGDAVVFLRGENGE		24	2.1e-145
Motif 4	WHACAGPLVQLPPVGSRVFYF		21	4.4e-127
Motif 5	LPPKJLCRVVNVQLHADPETDEVYAQITL		29	2.6e-185
Motif 6	WSVGMRFKMRFETEESSERRY		21	2.1e-141
Motif 7	LLVGIRRANRQQTNMPSSVISSDSMHJGVLATAAHAIATNTPFTVYYNPR		50	1.9e-203
Motif 8	DLDPPRWPNSKWRSLQVQWDE		21	3.1e-119
Motif 9	VVYTDDEGDVMLVGDDPWEEF		21	2.7e-96
Motif 10	AVGRSVDLTRFKGYDELISELERMFGIEG		29	1.7e-112
Motif 11	PDALQRPKRVSPWEIEPVVST		21	4.6e-57
Motif 12	KGKVRPEAVIEAATLAANGQPFEVVYYPRASTPEFCVKASAVRAALQI		48	3.1e-47

## Sheet: Table S2
Table S2. Cis-acting elements present in the RrARFs promoter regions
Gene	Cis-elements	Sequences	Location	Description
RrARF1	CGTCA-motif	CGTCA	865	Meja-Responsiveness
RrARF1	CGTCA-motif	CGTCA	1037	Meja-Responsiveness
RrARF1	CGTCA-motif	CGTCA	1176	Meja-Responsiveness
RrARF1	ABRE	ACGTG	863	Abscisic Acid Responsiveness
RrARF1	GT1-motif	GGTTAA	1616	Light Responsiveness
RrARF1	DRE	TACCGACAT	1220	cis-acting element involved in dehydration, low-temp, salt stresses
RrARF1	G-box	CACGTC	863	Light Responsiveness
RrARF1	TGA-element	AACGAC	1902	Auxin Responsiveness
RrARF1	O2-site	GATGACATGG	609	Zein Metabolism Regulation
RrARF1	O2-site	GATGATGTGG	862	Zein Metabolism Regulation
RrARF1	Sp1	GGGCGG	37	Light Responsiveness
RrARF1	TGACG-motif	TGACG	865	Meja-Responsiveness
RrARF1	TGACG-motif	TGACG	1037	Meja-Responsiveness
RrARF1	TGACG-motif	TGACG	1176	Meja-Responsiveness
RrARF1	ARE	AAACCA	656	Anaerobic Induction
RrARF1	ARE	AAACCA	731	Anaerobic Induction
RrARF1	ARE	AAACCA	1125	Anaerobic Induction
RrARF2	CGTCA-motif	CGTCA	211	Meja-Responsiveness
RrARF2	CGTCA-motif	CGTCA	1935	Meja-Responsiveness
RrARF2	GT1-motif	GGTTAA	704	Light Responsiveness
RrARF2	GT1-motif	GGTTAA	1424	Light Responsiveness
RrARF2	TC-rich repeats	GTTTTCTTAC	1344	Defense And Stress Responsiveness
RrARF2	ACE	GACACGTATG	48	Light Responsiveness
RrARF2	ACE	GCGACGTACC	1621	Light Responsiveness
RrARF2	TGACG-motif	TGACG	211	Meja-Responsiveness
RrARF2	TGACG-motif	TGACG	1935	Meja-Responsiveness
RrARF2	TATC-box	TATCCCA	856	gibberellin-responsive element
RrARF2	TCA-element	CCATCTTTTT	994	Salicylic Acid Responsiveness
RrARF2	TCA-element	CCATCTTTTT	1880	Salicylic Acid Responsiveness
RrARF2	TCA-element	CCATCTTTTT	1950	Salicylic Acid Responsiveness
RrARF2	ABRE	ACGTG	228	Abscisic Acid Responsiveness
RrARF2	ABRE	ACGTG	1768	Abscisic Acid Responsiveness
RrARF2	G-box	TACGTG	228	Light Responsiveness
RrARF2	G-box	CACGAC	1539	Light Responsiveness
RrARF2	G-box	TACGTG	1768	Light Responsiveness
RrARF2	Sp1	GGGCGG	1906	Light Responsiveness
RrARF2	LTR	CCGAAA	1777	Low-Temperature Responsiveness
RrARF2	ARE	AAACCA	1276	Anaerobic Induction
RrARF2	ARE	AAACCA	1364	Anaerobic Induction
RrARF2	ARE	AAACCA	1517	Anaerobic Induction
RrARF2	GARE-motif	TCTGTTG	1013	gibberellin-responsive element
RrARF2	GARE-motif	TCTGTTG	1368	gibberellin-responsive element
RrARF3	G-Box	CACGTT	75	Light Responsiveness
RrARF3	G-Box	CACGTG	685	Light Responsiveness
RrARF3	G-Box	CACGTT	702	Light Responsiveness
RrARF3	G-Box	CACGTG	930	Light Responsiveness
RrARF3	LTR	CCGAAA	1328	Low-Temperature Responsiveness
RrARF3	AAAC-motif	CAATCAAAACCT	1719	Light Responsiveness
RrARF3	TCA-element	CCATCTTTTT	1522	Salicylic Acid Responsiveness
RrARF3	ARE	AAACCA	1719	Anaerobic Induction
RrARF3	TGACG-motif	TGACG	2012	Meja-Responsiveness
RrARF3	G-box	TGACACGTGGCA	682	Light Responsiveness
RrARF3	G-box	ACACGTGT	684	Light Responsiveness
RrARF3	G-box	CACGTG	685	Light Responsiveness
RrARF3	G-box	CACGAC	735	Light Responsiveness
RrARF3	G-box	CACGTG	930	Light Responsiveness
RrARF3	G-box	CACGTC	2010	Light Responsiveness
RrARF3	O2-site	GATGACATGG	143	Zein Metabolism Regulation
RrARF3	CGTCA-motif	CGTCA	2012	Meja-Responsiveness
RrARF3	ABRE	ACGTG	75	Abscisic Acid Responsiveness
RrARF3	ABRE	GACACGTGGC	683	Abscisic Acid Responsiveness
RrARF3	ABRE	CACGTG	685	Abscisic Acid Responsiveness
RrARF3	ABRE	ACGTG	686	Abscisic Acid Responsiveness
RrARF3	ABRE	ACGTG	703	Abscisic Acid Responsiveness
RrARF3	ABRE	CACGTG	930	Abscisic Acid Responsiveness
RrARF3	ABRE	ACGTG	931	Abscisic Acid Responsiveness
RrARF3	ABRE	ACGTG	2010	Abscisic Acid Responsiveness
RrARF3	GT1-motif	GGTTAA	209	Light Responsiveness
RrARF3	GT1-motif	GGTTAAT	408	Light Responsiveness
RrARF3	GT1-motif	GGTTAA	409	Light Responsiveness
RrARF4	CAT-box	GCCACT	1011	Meristem Expression
RrARF4	CGTCA-motif	CGTCA	497	Meja-Responsiveness
RrARF4	CGTCA-motif	CGTCA	659	Meja-Responsiveness
RrARF4	ABRE	ACGTG	900	Abscisic Acid Responsiveness
RrARF4	ABRE	TACGGTC	1968	Abscisic Acid Responsiveness
RrARF4	GT1-motif	GGTTAAT	1572	Light Responsiveness
RrARF4	GT1-motif	GGTTAA	1573	Light Responsiveness
RrARF4	GT1-motif	GGTTAA	1883	Light Responsiveness
RrARF4	O2-site	GTTGACGTGA	495	Zein Metabolism Regulation
RrARF4	O2-site	GATGATGTGG	739	Zein Metabolism Regulation
RrARF4	Sp1	GGGCGG	1475	Light Responsiveness
RrARF4	TC-rich repeats	GTTTTCTTAC	1181	Defense And Stress Responsiveness
RrARF4	TC-rich repeats	ATTCTCTAAC	1398	Defense And Stress Responsiveness
RrARF4	TGACG-motif	TGACG	497	Meja-Responsiveness
RrARF4	TGACG-motif	TGACG	659	Meja-Responsiveness
RrARF4	G-Box	CACGTT	899	Light Responsiveness
RrARF4	GARE-motif	TCTGTTG	486	gibberellin-responsive element
RrARF4	ARE	AAACCA	408	Anaerobic Induction
RrARF4	ARE	AAACCA	873	Anaerobic Induction
RrARF4	ARE	AAACCA	1946	Anaerobic Induction
RrARF4	circadian	CAAAGATATC	1050	circadian control
RrARF5	ARE	AAACCA	759	Anaerobic Induction
RrARF5	ARE	AAACCA	861	Anaerobic Induction
RrARF5	ARE	AAACCA	1249	Anaerobic Induction
RrARF5	ARE	AAACCA	1533	Anaerobic Induction
RrARF5	ARE	AAACCA	1792	Anaerobic Induction
RrARF5	ARE	AAACCA	1988	Anaerobic Induction
RrARF5	GARE-motif	TCTGTTG	1853	gibberellin-responsive element
RrARF5	LTR	CCGAAA	1022	Low-Temperature Responsiveness
RrARF5	LTR	CCGAAA	1760	Low-Temperature Responsiveness
RrARF5	P-box	CCTTTTG	909	gibberellin-responsive element
RrARF5	TC-rich repeats	ATTCTCTAAC	23	Defense And Stress Responsiveness
RrARF5	Sp1	GGGCGG	202	Light Responsiveness
RrARF5	GT1-motif	GGTTAA	1547	Light Responsiveness
RrARF5	CAT-box	GCCACT	1107	Meristem Expression
RrARF6	GT1-motif	GGTTAA	1158	Light Responsiveness
RrARF6	GT1-motif	GGTTAA	1169	Light Responsiveness
RrARF6	GT1-motif	GGTTAA	1816	Light Responsiveness
RrARF6	CGTCA-motif	CGTCA	172	Meja-Responsiveness
RrARF6	CGTCA-motif	CGTCA	759	Meja-Responsiveness
RrARF6	CGTCA-motif	CGTCA	950	Meja-Responsiveness
RrARF6	GCN4_motif	TGAGTCA	902	Endosperm Expression
RrARF6	Sp1	GGGCGG	988	Light Responsiveness
RrARF6	G-box	CACGAC	1176	Light Responsiveness
RrARF6	TGACG-motif	TGACG	172	Meja-Responsiveness
RrARF6	TGACG-motif	TGACG	759	Meja-Responsiveness
RrARF6	TGACG-motif	TGACG	950	Meja-Responsiveness
RrARF6	P-box	CCTTTTG	872	gibberellin-responsive element
RrARF6	P-box	CCTTTTG	1820	gibberellin-responsive element
RrARF6	TC-rich repeats	GTTTTCTTAC	652	Defense And Stress Responsiveness
RrARF6	GARE-motif	TCTGTTG	1601	gibberellin-responsive element
RrARF6	TCA-element	CCATCTTTTT	1491	Salicylic Acid Responsiveness
RrARF6	ARE	AAACCA	797	Anaerobic Induction
RrARF6	ARE	AAACCA	1676	Anaerobic Induction
RrARF6	ARE	AAACCA	1811	Anaerobic Induction
RrARF6	ARE	AAACCA	1968	Anaerobic Induction
RrARF7	CGTCA-motif	CGTCA	937	Meja-Responsiveness
RrARF7	CGTCA-motif	CGTCA	1987	Meja-Responsiveness
RrARF7	CAT-box	GCCACT	1183	Meristem Expression
RrARF7	GT1-motif	GGTTAAT	1069	Light Responsiveness
RrARF7	GT1-motif	GGTTAA	1410	Light Responsiveness
RrARF7	GT1-motif	GGTTAA	1412	Light Responsiveness
RrARF7	G-box	CACGAC	1901	Light Responsiveness
RrARF7	Sp1	GGGCGG	686	Light Responsiveness
RrARF7	TGACG-motif	TGACG	937	Meja-Responsiveness
RrARF7	TGACG-motif	TGACG	1987	Meja-Responsiveness
RrARF7	LTR	CCGAAA	1021	Low-Temperature Responsiveness
RrARF7	AuxRR-core	GGTCCAT	652	Auxin Responsiveness
RrARF7	TCA-element	CCATCTTTTT	520	Salicylic Acid Responsiveness
RrARF7	TCA-element	CCATCTTTTT	1799	Salicylic Acid Responsiveness
RrARF7	ARE	AAACCA	545	Anaerobic Induction
RrARF7	ARE	AAACCA	923	Anaerobic Induction
RrARF7	ARE	AAACCA	1130	Anaerobic Induction
RrARF8	Sp1	GGGCGG	161	Light Responsiveness
RrARF8	G-box	TACGTG	42	Light Responsiveness
RrARF8	G-box	TACGTG	533	Light Responsiveness
RrARF8	G-box	CACGTG	1266	Light Responsiveness
RrARF8	G-box	TACGTG	1309	Light Responsiveness
RrARF8	O2-site	GATGATGTGG	1271	Zein Metabolism Regulation
RrARF8	GT1-motif	GGTTAA	867	Light Responsiveness
RrARF8	GT1-motif	GGTTAA	1406	Light Responsiveness
RrARF8	GT1-motif	GGTTAA	1562	Light Responsiveness
RrARF8	GT1-motif	GGTTAA	1577	Light Responsiveness
RrARF8	GT1-motif	GGTTAA	1594	Light Responsiveness
RrARF8	GT1-motif	GTGTGTGAA	1800	Light Responsiveness
RrARF8	MSA-like	TCCAACGGT	482	cell cycle regulation
RrARF8	CGTCA-motif	CGTCA	1455	Meja-Responsiveness
RrARF8	CGTCA-motif	CGTCA	1486	Meja-Responsiveness
RrARF8	CGTCA-motif	CGTCA	1552	Meja-Responsiveness
RrARF8	ABRE	TACGTGTC	40	Abscisic Acid Responsiveness
RrARF8	ABRE	ACGTG	42	Abscisic Acid Responsiveness
RrARF8	ABRE	ACGTG	534	Abscisic Acid Responsiveness
RrARF8	ABRE	CACGTG	1266	Abscisic Acid Responsiveness
RrARF8	ABRE	ACGTG	1267	Abscisic Acid Responsiveness
RrARF8	ABRE	ACGTG	1309	Abscisic Acid Responsiveness
RrARF8	ABRE	AACCCGG	1403	Abscisic Acid Responsiveness
RrARF8	ABRE	AACCCGG	1574	Abscisic Acid Responsiveness
RrARF8	ARE	AAACCA	1326	Anaerobic Induction
RrARF8	ARE	AAACCA	1832	Anaerobic Induction
RrARF8	G-Box	CACGTG	1266	Light Responsiveness
RrARF8	TGACG-motif	TGACG	1455	Meja-Responsiveness
RrARF8	TGACG-motif	TGACG	1486	Meja-Responsiveness
RrARF8	TGACG-motif	TGACG	1552	Meja-Responsiveness
RrARF9	G-box	CACGAC	1200	Light Responsiveness
RrARF9	TGA-element	AACGAC	1252	Auxin Responsives
RrARF9	GT1-motif	GGTTAA	28	Light Responsiveness
RrARF9	GT1-motif	GGTTAA	964	Light Responsiveness
RrARF9	GT1-motif	GGTTAA	1496	Light Responsiveness
RrARF9	GT1-motif	GTGTGTGAA	1810	Light Responsiveness
RrARF9	CAT-box	GCCACT	1209	Meristem Expression
RrARF9	CGTCA-motif	CGTCA	737	Meja-Responsiveness
RrARF9	CGTCA-motif	CGTCA	1698	Meja-Responsiveness
RrARF9	ARE	AAACCA	1012	Anaerobic Induction
RrARF9	ARE	AAACCA	1023	Anaerobic Induction
RrARF9	ARE	AAACCA	1106	Anaerobic Induction
RrARF9	ARE	AAACCA	1736	Anaerobic Induction
RrARF9	LTR	CCGAAA	1321	Low-Temperature Responsiveness
RrARF9	LTR	CCGAAA	1744	Low-Temperature Responsiveness
RrARF9	TGACG-motif	TGACG	737	Meja-Responsiveness
RrARF9	TGACG-motif	TGACG	1698	Meja-Responsiveness
RrARF9	TC-rich repeats	ATTCTCTAAC	965	Defense And Stress Responsiveness
RrARF10	TGACG-motif	TGACG	34	Meja-Responsiveness
RrARF10	TGACG-motif	TGACG	1427	Meja-Responsiveness
RrARF10	TGACG-motif	TGACG	1608	Meja-Responsiveness
RrARF10	ARE	AAACCA	1137	Anaerobic Induction
RrARF10	ARE	AAACCA	1911	Anaerobic Induction
RrARF10	G-Box	CACGTG	121	Light Responsiveness
RrARF10	LTR	CCGAAA	1806	Low-Temperature Responsiveness
RrARF10	GT1-motif	GGTTAA	1494	Light Responsiveness
RrARF10	GT1-motif	GGTTAA	1863	Light Responsiveness
RrARF10	ABRE	ACGTG	32	Abscisic Acid Responsiveness
RrARF10	ABRE	ACGTG	70	Abscisic Acid Responsiveness
RrARF10	ABRE	GACACGTGGC	119	Abscisic Acid Responsiveness
RrARF10	ABRE	CACGTG	121	Abscisic Acid Responsiveness
RrARF10	ABRE	ACGTG	122	Abscisic Acid Responsiveness
RrARF10	ABRE	ACGTG	648	Abscisic Acid Responsiveness
RrARF10	GCN4_motif	TGAGTCA	309	Endosperm Expression
RrARF10	GCN4_motif	TGAGTCA	1409	Endosperm Expression
RrARF10	CGTCA-motif	CGTCA	34	Meja-Responsiveness
RrARF10	CGTCA-motif	CGTCA	1427	Meja-Responsiveness
RrARF10	CGTCA-motif	CGTCA	1608	Meja-Responsiveness
RrARF10	3-AF1 binding site	TAAGAGAGGAA	1473	Light Responsiveness
RrARF11	ARE	AAACCA	830	Anaerobic Induction
RrARF11	ARE	AAACCA	1538	Anaerobic Induction
RrARF11	ARE	AAACCA	1942	Anaerobic Induction
RrARF11	ARE	AAACCA	2009	Anaerobic Induction
RrARF11	TATC-box	TATCCCA	281	gibberellin-responsive element
RrARF11	TGACG-motif	TGACG	1504	Meja-Responsiveness
RrARF11	TGACG-motif	TGACG	1507	Meja-Responsiveness
RrARF11	ACE	CTAACGTATT	514	Light Responsiveness
RrARF11	TC-rich repeats	GTTTTCTTAC	824	Defense And Stress Responsiveness
RrARF11	TC-rich repeats	ATTCTCTAAC	1123	Defense And Stress Responsiveness
RrARF11	TC-rich repeats	GTTTTCTTAC	1724	Defense And Stress Responsiveness
RrARF11	O2-site	GATGATGTGG	1541	Zein Metabolism Regulation
RrARF11	GT1-motif	GGTTAA	1806	Light Responsiveness
RrARF11	CAT-box	GCCACT	365	Meristem Expression
RrARF11	CAT-box	GCCACT	922	Meristem Expression
RrARF11	CGTCA-motif	CGTCA	1504	Meja-Responsiveness
RrARF11	CGTCA-motif	CGTCA	1507	Meja-Responsiveness
RrARF11	GCN4_motif	TGAGTCA	942	Endosperm Expression
RrARF12	P-box	CCTTTTG	1231	gibberellin-responsive element
RrARF12	TGACG-motif	TGACG	1101	Meja-Responsiveness
RrARF12	TCA-element	CCATCTTTTT	1040	Salicylic Acid Responsiveness
RrARF12	TCA-element	CCATCTTTTT	1897	Salicylic Acid Responsiveness
RrARF12	ARE	AAACCA	156	Anaerobic Induction
RrARF12	ARE	AAACCA	660	Anaerobic Induction
RrARF12	ARE	AAACCA	1373	Anaerobic Induction
RrARF12	ARE	AAACCA	1534	Anaerobic Induction
RrARF12	LTR	CCGAAA	1531	Low-Temperature Responsiveness
RrARF12	LTR	CCGAAA	1610	Low-Temperature Responsiveness
RrARF12	GT1-motif	GGTTAA	809	Light Responsiveness
RrARF12	GT1-motif	GGTTAAT	1024	Light Responsiveness
RrARF12	GT1-motif	GGTTAA	1025	Light Responsiveness
RrARF12	CGTCA-motif	CGTCA	1101	Meja-Responsiveness
RrARF12	ABRE	ACGTG	330	Abscisic Acid Responsiveness
RrARF12	ABRE	ACGTG	596	Abscisic Acid Responsiveness
RrARF12	G-box	CACGTC	329	Light Responsiveness
RrARF12	G-box	TACGTG	596	Light Responsiveness
RrARF13	TGA-element	AACGAC	1994	Auxin Responsiveness
RrARF13	CGTCA-motif	CGTCA	134	Meja-Responsiveness
RrARF13	CGTCA-motif	CGTCA	498	Meja-Responsiveness
RrARF13	GARE-motif	TCTGTTG	946	gibberellin-responsive element
RrARF13	GARE-motif	TCTGTTG	1542	gibberellin-responsive element
RrARF13	circadian	CAAAGATATC	1036	circadian control
RrARF13	ARE	AAACCA	2011	Anaerobic Induction
RrARF13	LTR	CCGAAA	373	Low-Temperature Responsiveness
RrARF13	TGACG-motif	TGACG	134	Meja-Responsiveness
RrARF13	TGACG-motif	TGACG	498	Meja-Responsiveness
RrARF13	P-box	CCTTTTG	1621	gibberellin-responsive element
RrARF13	ACE	CTAACGTATT	459	Light Responsiveness
RrARF14	TCT-motif	TCTTAC	1571	Light Responsiveness
RrARF14	G-box	TACGTG	173	Light Responsiveness
RrARF14	G-box	TACGTG	1282	Light Responsiveness
RrARF14	GT1-motif	GGTTAA	281	Light Responsiveness
RrARF14	GT1-motif	GGTTAA	311	Light Responsiveness
RrARF14	GT1-motif	GGTTAA	447	Light Responsiveness
RrARF14	GT1-motif	GGTTAA	1025	Light Responsiveness
RrARF14	GCN4_motif	TGAGTCA	288	Endosperm Expression
RrARF14	ABRE	ACGTG	173	Abscisic Acid Responsiveness
RrARF14	ABRE	ACGTG	992	Abscisic Acid Responsiveness
RrARF14	ABRE	ACGTG	1282	Abscisic Acid Responsiveness
RrARF14	ARE	AAACCA	77	Anaerobic Induction
RrARF14	ARE	AAACCA	224	Anaerobic Induction
RrARF14	ARE	AAACCA	266	Anaerobic Induction
RrARF14	ARE	AAACCA	789	Anaerobic Induction
RrARF14	ARE	AAACCA	995	Anaerobic Induction
RrARF14	ARE	AAACCA	1503	Anaerobic Induction
RrARF14	LTR	CCGAAA	1036	Low-Temperature Responsiveness
RrARF14	LTR	CCGAAA	1263	Low-Temperature Responsiveness
RrARF14	G-Box	CACGTT	991	Light Responsiveness
RrARF14	TC-rich repeats	GTTTTCTTAC	1175	Defense And Stress Responsiveness
RrARF14	TC-rich repeats	ATTCTCTAAC	1445	Defense And Stress Responsiveness

## Sheet: Table S3
Table S3. Gene numbers of each module in the WGCNA.
Module	Number
black	170
blue	1855
brown	601
cyan	49
green	278
greenyellow	86
yellow	432
magenta	113
pink	123
purple	95
red	189
salmon	50
tan	57
turquoise	3890

## Sheet: Table S4
Table S4. Expression of ascorbate genes in R. roxburghii fruits (TPM)
	fruit-june	fruit-july	fruit-aug	fruit-sep	fruit-oct
Rr106220	0.225686	0.073356	0.292931	0.459741	0.863206
Rr105269	1.60289	1.427	1.39039	1.67484	2.28444
Rr105724	21.8861	16.82	9.832	6.03935	10.8602
Rr102537	0.054084	0.0992166	0	0.0167149	0
Rr102526	0	0	0	0	0
Rr100905	47.5554	24.8484	0.714679	1.59229	0.258823
Rr105960	1.59898	1.82004	1.62125	2.18405	2.33538
Rr104068	0.19872	0	0	0	0
Rr105083	13.1408	18.5978	19.1336	18.0951	13.8506
Rr103185	0.628037	2.16532	0.0903717	0	0
Rr100909	14.6995	14.4604	12.4539	10.7184	19.9869
Rr102719	4.6737	9.61538	7.90434	15.3737	8.06044
Rr105648	0	0	0	0	0
Rr104981	14.3393	14.2164	11.835	13.4111	6.9755
Rr104649	0.820538	0.808606	0.7333	0.529465	0.741837
Rr107164	0	0	0	0	0
Rr105558	0	0	0	0	0
Rr104421	0	0	0	0	0
Rr107253	17.4157	27.2399	20.1227	28.0969	12.5787
Rr106299	0	0	0	0	0
Rr103938	0	0	0.0197667	0	0
Rr102683	0	0	0	0	0
Rr104792	0	0	0	0	0
Rr100279	36.8376	42.1864	35.3407	34.3969	43.5542
Rr101181	3.43938	3.04784	1.78619	1.6287	1.50525
Rr105265	0	0	0	0	0
Rr103979	13.7225	8.40069	12.2294	7.53253	15.263
Rr107190	0.107053	0.0150502	0	0	0.0344087
Rr104321	0.065684	0.0258395	0.0382939	0.0473328	0.175327
Rr101348	6.11497	6.75431	2.92179	2.0318	1.72124
Rr101049	131.247	169.262	208.606	264.264	221.858
Rr104292	0	0	0	0	0
Rr100405	4.92394	6.57824	8.70664	4.70843	6.5796
Rr101103	23.0403	29.2366	22.6741	25.8023	19.9844
Rr107273	1.1879	1.38547	0.235352	0.408112	0.835182
Rr104582	0	0	0	0	0
Rr106858	0.015173	0	0	0.0054955	0
Rr100360	31.8393	36.0931	3.13426	1.19511	0.869761
Rr107107	0	0	0	0	0
Rr103531	0.106756	0.0337497	0.0729213	0	0.0312102
Rr101077	0	0	0	0	0
Rr106324	6.96306	5.41162	3.26206	3.94521	2.88794
Rr100531	6.57944	10.6774	9.94704	14.6408	12.7559
Rr102944	19.0458	16.9119	10.6987	7.89511	13.3568
Rr100286	0	0	0	0	0
Rr101979	0	0	0	0.00266829	0
Rr103877	0	0	0	0	0
Rr101954	3.50084	2.99719	2.37241	2.50524	1.9362
Rr101699	0	0.0048892	0.0229343	0.0092359	0
Rr105616	1.43444	1.47752	0.481861	0.352306	2.45886
Rr106760	10.4765	10.1928	3.14211	2.36128	1.84873
Rr105748	6.81479	10.6908	7.8771	9.88005	5.21781
Rr100567	6.11667	5.97681	8.78996	8.41501	5.59936
Rr106155	7.50691	5.42122	3.60134	2.61121	4.16837
Rr103329	0.602139	0.372565	0.0382733	0.0925172	0.015
Rr100266	2.71734	3.34539	1.30787	1.26771	0.448513
Rr104398	19.2858	7.9876	0.798529	0.146503	0.117795
Rr105476	0.207387	0.160594	0	0.073621	0.145408
Rr102472	19.7833	9.48552	0	0.0275134	0.0296896
Rr102702	15.744	4.10428	83.1546	3.68226	63.7688
Rr103378	4.11042	3.26871	2.83603	3.06275	2.56888
Rr101099	11.5393	12.5011	19.9453	29.3072	15.4014
Rr100062	0	0	0	0	0
Rr102514	0.495961	0.0465759	0.0135951	0.0053652	0.0440764
Rr101451	26.9854	26.753	24.5354	24.8565	26.0411
Rr103601	0	0	0	0	0
Rr106648	0	0	0	0	0
Rr102892	0.107825	0.10905	0.374645	0.245041	0.32166
Rr104077	0.0199491	0.00933223	0.0203302	0.0341163	0.0632388
Rr100722	0	0	0	0	0
Rr107172	899.687	325.515	102.291	38.2465	9.57148
Rr103477	0	0	0	0	0
Rr101331	0	0	0	0	0
Rr105226	0.359404	0.7951	0.242997	0.24211	0.27369
Rr104912	39.4744	40.7068	42.6503	30.2655	34.6246
Rr100083	23.4498	38.42	45.4948	60.4174	51.982
Rr106697	607.274	610.556	536.136	407.151	266.727
Rr106276	0.747463	0.486458	0.450327	0.239643	0.305584
Rr105467	7.47045	5.83645	4.20316	4.82105	2.76099
Rr101398	0.00234099	0.00134225	1.1423e-05	0.0375328	0.555953
Rr103530	9.03674	7.73053	6.17951	4.57144	7.72749
Rr106087	106.79	113.59	96.5932	78.0049	36.2849
Rr102409	54.1541	55.9782	50.2862	22.9973	49.9947
Rr102360	0.0285842	0	0.0062397	0	0
Rr100996	37.3836	39.6311	33.8745	30.3044	42.5677
Rr104855	5.46039	8.24978	4.85078	5.21319	3.4246
Rr104091	0	0	0	0	0
Rr101368	0.00561687	0.00531083	0	0	0.00282603
Rr100390	96.0214	104.072	71.5547	71.6121	39.6485
Rr102930	0.106176	0.173968	0.0581739	0.277065	0.244321
Rr103541	1.42491	1.4101	1.92986	2.10645	0.651821
Rr101151	0.102547	0.182875	0.10091	0.0416013	0.207788
Rr106494	1.52221	1.72649	1.53709	3.26995	1.65779
Rr105615	0.0150482	0.0661293	0.0163256	0.0239094	0.0170946
Rr105417	0	0	0	0.00409657	0
Rr101632	0.123447	0.0156688	0	0	0
Rr100932	0	0	0	0	0
Rr101354	0.440617	0.038474	0.0988587	0.056972	0.0384403
Rr102136	0.00783153	0.0162085	0	0	0
Rr101239	0	0	0	0	0
Rr106039	254.888	389.674	400.65	341.55	346.981
Rr103127	16.1816	11.9167	10.7469	8.92946	14.103
Rr103403	3.33937	3.43987	3.66787	1.53569	1.62771
Rr104262	0	0	0	0	0
Rr101431	0	0.0279192	0.0227194	0.0958734	0.0236449
Rr100463	39.9936	27.0833	12.1	17.332	9.14887
Rr105455	0	0.074345	0.0287756	0.105294	0.110422
Rr102999	0.11182	0	0	0	0
Rr101016	0	0	0	0	0
Rr105590	0.101856	0	0	0	0
Rr107161	10.6787	14.3911	10.1581	9.11469	9.93701
Rr101134	0	0	0	0	0
Rr104179	0.0221603	0.038549	0	0	0
Rr104128	0	0	0	0	0
Rr107020	0	0	0.00619797	0	0
Rr100833	0	0	0	0.00375287	0.0101862
Rr106317	8.75189	9.17169	9.9606	11.7571	15.4822
Rr101758	2.19245	4.53951	1.0307	1.8745	6.99995
Rr101760	0.119468	0.289288	0	0	0
Rr106702	0	0	0	0	0.00774237
Rr106403	12.0725	12.6094	9.06361	9.9135	8.49128
Rr101081	0	0	0	0	0
Rr101931	0	0.0401307	0	0.0130034	0
Rr105742	75.8047	61.3224	19.6036	13.4053	3.34768
Rr102344	0	0	0	0	0
Rr106146	0	0	0	0	0
Rr106225	0.221709	0.540301	0.250953	0.0544253	0.059381
Rr104608	12.9548	14.0482	9.95514	8.86959	6.19736
Rr104496	2.02024	2.19031	2.04282	2.10394	2.18429
Rr105012	0	0	0	0	0
Rr100665	33.8161	37.623	99.057	109.271	69.0816
Rr105858	32.7405	29.3913	26.1874	25.0559	30.4871
Rr106011	4.07322	5.007	3.19443	4.44354	3.50323
Rr102781	0.301554	0.590703	0.497951	1.00708	0.551956
Rr104983	0	0.0188588	0.0334123	0.052234	0.0593301
Rr100716	0	0	0	0	0
Rr105876	0	0	0.010404	0.00835467	0
Rr107208	24.135	33.148	31.0951	32.7799	15.7798
Rr101414	5.06741	1.90022	0.73761	0.331166	0.246035
Rr106119	11.5047	14.0059	2.92817	4.15661	0.683832
Rr104014	6.09567	16.5083	16.5003	19.8135	16.3316
Rr106564	47.6079	56.625	65.4067	69.921	55.1142
Rr100824	0	0.0549793	0	0.22028	0
Rr106068	10.6662	2.12248	2.48502	1.35976	7.16341
Rr102454	264.185	233.967	206.705	124.837	232.135
Rr100618	15.1674	12.0394	7.51046	6.28357	7.90255
Rr107307	6.8182	7.8708	7.09971	6.24181	12.3257
Rr105900	5.27246	5.07173	5.65808	5.6762	5.39371
Rr102835	0	0	0	0	0
Rr105152	0	0	0	0	0
Rr103064	0.592377	1.73487	3.61544	4.51037	3.93239
Rr101841	0.579832	1.4142	0.187778	0.436825	0.0357548
Rr100084	0.449028	0.310997	0.371513	0.633597	0.477088
Rr104768	171.363	218	196.911	143.735	119.27
Rr105501	28.737	37.3728	35.8787	39.8666	51.8981
Rr100040	2.87252	2.02361	1.2849	0.526948	0.26603
Rr105623	0	0	0	0	0
Rr100184	9.773	27.0068	33.2779	26.6197	38.3847
Rr101517	0	0	0	0	0
Rr101399	0	0	0	0	0
Rr104149	25.6274	32.8644	26.6015	27.296	28.2784
Rr100588	0	0	0	0	0
Rr101783	0	0	0.076179	0.0189839	0.0929367
Rr101928	23.3417	13.5063	1.33908	0.929665	0.763226
Rr103164	0.038495	0	0	0.0235755	0.0950003
Rr101288	63.4113	49.2506	160.542	65.2241	126.449
Rr102424	55.593	59.8632	53.6201	39.0726	69.8523
Rr101359	38.762	34.518	24.1984	26.5776	22.3329
Rr100077	27.0838	34.5536	24.0267	28.0523	23.6477
Rr102933	8.62099	9.34781	5.12095	5.9891	6.57334
Rr106161	5.18932	4.70842	3.39503	2.08512	2.8012
Rr103871	0	0	0	0	0.092706
Rr101317	0	0	0	0	0
Rr105128	13.1245	10.9017	5.4319	6.67471	3.09227
Rr107281	10.1064	17.1624	35.675	41.862	27.1329
Rr102174	0.0726097	0	0.038935	0.310012	0.035354
Rr105864	6.24248	8.78285	5.22836	3.74545	3.17301
Rr102456	0.0516246	0.0573102	0.164343	0.0580491	0.344945
Rr101212	67.2182	61.889	55.8167	55.6752	37.37
Rr102737	0	0.0107068	0.0112054	0	0
Rr102208	97.4691	48.4009	61.6897	32.4235	116.582
Rr105156	2.36382	1.10074	0.148028	0.117846	0
Rr101805	94.2682	67.0466	64.4764	43.9182	71.7717
Rr107001	0.0514307	0	0	0	0
Rr105056	0.00714923	0.00225543	0	0.010821	0
Rr102207	0.760855	0.616107	0.429401	0.399793	0.663068
Rr100126	0	0.0129076	0	0	0
Rr103418	0	0	0	0	0
Rr101073	2.47364	2.01419	1.80359	1.69532	0.835233
Rr100923	0	0	0.0282663	0	0.0126341
Rr100434	111.726	125.017	125.328	90.5895	84.6414
Rr102597	113.184	86.6464	102.86	112.404	95.8791
Rr104754	36.9583	40.2307	37.8851	41.0442	56.9249
Rr103288	1.00203	0.419208	0.344233	0.72041	0.450332
Rr104521	24.8137	24.9098	43.4241	37.7201	40.8673
Rr104490	0	0	0	0	0
Rr100580	0.437557	0.254249	0.0437737	0.0895711	0.00671587
Rr105855	11.1792	12.0575	13.1175	14.4333	13.4012
Rr101504	64.8279	72.5741	55.1025	34.9916	93.4244
Rr105249	19.2986	32.6111	14.0537	15.1723	25.3309
Rr107194	66.9646	81.7317	109.781	96.353	97.0475
Rr104116	0	0	0	0	0
Rr105389	0.334164	0.180869	0.222843	0.0328905	0.0903787
Rr104751	8.14181	4.73057	0.418313	0.0393957	1.20839
Rr103235	0.0671905	0.0206459	0.0361141	0.0945167	0.0173851
Rr105026	2.85484	1.76387	0.16346	0.38528	0.0437508
Rr103974	2.76872	3.27707	2.18265	1.5497	3.3917
Rr102180	0.880116	0.443982	0.0037006	0.0171423	0.0035125
Rr104164	16.503	7.04371	1.44408	2.01864	1.42751
Rr106376	4.48772	6.04691	3.10935	4.79497	4.09371
Rr106186	8.97271	2.84669	1.05385	0.43163	1.899
Rr102450	12.4666	22.3937	22.2559	19.8776	104.634
Rr106238	1.93855	2.77191	4.83443	3.01329	0.248455
Rr107074	25.4267	19.1252	35.606	25.316	17.2705
Rr107010	1.70484	2.47199	1.56357	0.442753	2.00847
Rr100809	0	0	0	0	0
Rr106580	4.14134	7.64618	6.84288	8.45639	5.38784
Rr102809	0	0.32342	0	0	0.083249
Rr101580	4.81995	6.28074	4.16237	3.7525	5.55479
Rr106045	3.1983e-07	0.62007	1.98924	2.50885	1.62562
Rr101372	13.1316	4.70095	0.91443	0.768862	1.10517
Rr105754	0.111233	0.0189111	0.0269117	0.00896833	0
Rr101122	38.8765	40.5815	33.7467	33.6761	40.3432
Rr101462	3.67303	3.49224	11.3508	26.8262	11.1879
Rr100979	17.9668	16.7595	13.0104	20.1381	13.4102
Rr105016	0.218571	0.628803	0.504699	0.852162	1.85624
Rr100892	17.517	16.6436	8.3092	4.81037	9.12941
Rr101855	14.5049	10.0245	4.25899	5.61198	2.26603
Rr101904	0	0.225633	8.32944	1.04146	4.08822
Rr105772	0	0.03447	0.0257846	0	0.0263526
Rr104245	0.0644597	0.139187	0.0203371	0.0589764	0.0504368
Rr107124	0	0	0	0	0
Rr100992	0.57101	0.141391	0.0380987	0.069991	0.00877593
Rr107087	10.3585	3.66157	0.623977	0.522928	0.255522
Rr104851	0.101403	0.0189487	0	0	0
Rr106020	0	0	0.0225119	0	0.058694
Rr102319	49.6176	68.1799	42.8758	17.6701	20.6448
Rr101943	24.5816	23.1409	19.7583	14.2366	6.39261
Rr100686	0.00623697	0.0192662	0	0.02922	0
Rr102014	1.09991	0.369516	0.0477144	0.0319595	0.0070978
Rr103101	0	0	0.0384453	0	0
Rr105243	13.5101	8.43022	0.761964	0.332725	0.160504
Rr104580	0	0	0	0	0
Rr100330	0	0	0.0238825	0	0
Rr102403	23.6062	6.54417	0.210663	0.354477	0.204159
Rr101999	0.0943507	0	0	0	0.0259881
Rr103920	16.2485	11.3051	4.92487	4.51999	5.64167
Rr100724	10.6195	12.629	9.71978	9.36939	8.07933
Rr107041	18.6589	23.1163	20.7492	20.8846	25.2656
Rr105990	48.244	45.9366	46.9237	41.0945	37.5895
Rr106596	0	0	0	0	0
Rr106241	0.058633	0.228015	0.829654	0.239519	0.902095
Rr105678	0.339458	1.07288	1.51928	2.10129	0.156988
Rr104737	0	0	0	0	0
Rr103559	0.0864247	0	0.0110862	0	0
Rr103041	63.8893	95.919	241.036	176.913	317.679
Rr102513	2.56621	7.16888	31.8501	63.6809	16.9611
Rr104065	15.9298	10.9848	12.7033	7.52019	8.01957
Rr106451	0	0	0	0	0
Rr102830	0.504455	0.403829	0.208105	0.239323	0.156147
Rr101696	0.194624	0.035155	0.0703122	0.032598	0.050742
Rr105080	0	0	0	0	0
Rr102394	0	0.0332448	0	0	0
Rr101740	5.17748	4.0446	4.06421	4.18836	4.68577
Rr106434	0.595319	0.329815	0.0210363	0.032609	0.0259393
Rr102644	1.54029	0.298426	0.030345	0.132514	0.0220275
Rr105380	0	0	0.0211413	0	0
Rr107048	13.3083	16.4137	18.7907	17.3453	23.1157
Rr102214	40.1761	43.7231	26.6413	21.0074	35.6044
Rr102354	0.0415465	0.0179234	0	0	0.00418747
Rr107057	0	0.330963	0.691665	0.134951	3.59938
Rr105371	0.0156578	0.0065896	0	0.0245239	0.0106263
Rr103466	23.677	27.2329	33.4264	35.0052	30.9113
Rr106826	157.514	88.8385	23.6243	10.0441	6.78055
Rr105491	2.57599	3.80955	2.7557	3.45315	1.92
Rr102471	9.0936	9.87216	8.97638	11.9181	8.42202
Rr105031	0.527943	0.355607	0.134765	0.0868459	0
Rr102267	0	0	0	0	0
Rr106980	6.16824	7.06952	7.1988	7.82781	5.2727
Rr104989	0	0	0	0	0
Rr101812	32.5092	33.6983	3.73092	4.61532	0.304917
Rr102649	0	0.0720933	0	0	0
Rr107022	2.2934	1.65619	1.36629	1.46058	0.413233
Rr106304	0.0169549	0	0	0.362821	0
Rr102465	0	0	0	0	0
Rr100935	1.54108	1.61655	2.23365	2.01095	2.96353
Rr103246	0	0	0	0	0
Rr106319	0.0357673	0.0318287	0.0242459	0	0.0330181
Rr102957	0.0079209	0.0422892	0.0131743	0.0152327	0
Rr104991	0	0	0	0	0
Rr104198	0	0	0	0	0
Rr102582	296.525	312.257	191.742	217.313	155.94
Rr104718	0	0	0	0	0
Rr102729	9.05649	15.2247	14.7703	18.9961	27.6241
Rr101402	0.107776	0	0.0423421	0	0
Rr103347	0	0	0	0.00404323	0
Rr100885	10.3997	13.5322	11.2181	10.6173	13.2019
Rr102417	0.0113836	0.0124587	0.0499691	0.078078	0
Rr101249	3.23186	13.9702	9.04706	6.70159	8.72088
Rr104102	1.03015	0.764448	0.398359	0.56157	0.819527
Rr104015	0.0794597	0.126675	0.0796127	0.0435717	0
Rr105974	1.26337	1.43108	1.13016	2.65805	1.3505
Rr102542	0.564323	0.483579	0.254287	0.32438	0.227287
Rr103926	45.3978	38.6035	22.9458	28.7239	21.6424
Rr106004	3.96755	3.89281	2.46893	5.0282	2.11509
Rr102651	0.0393957	0.0255768	0	0	0
Rr100114	46.2347	50.8859	27.3257	36.3045	70.1974
Rr101661	0.797729	0.954826	0.618904	1.17734	0.832516
Rr102784	30.0615	32.0286	23.5235	16.134	10.5728
Rr106050	0	0	0	0	0
Rr101030	0	0	0	0	0
Rr106252	0.00685207	0.00214635	0	0	0
Rr100086	0.0750976	0	0.0319724	0.228925	0.117082
Rr102896	0	0	0	0	0
Rr106928	0.730895	0.950654	0.600568	0.913713	0.570355
Rr102099	0	0	0	0	0
Rr104743	0.135344	0	0	0	0
Rr106587	0	0.0641223	0	0	0
Rr105041	0	0	0	0	0
Rr101095	0.551377	0.0629543	0	0	0
Rr104485	6.86397	5.55669	5.21971	5.61484	2.74195
Rr103245	0	0.032213	0.0126022	0	0
Rr102428	2.76134	2.90511	1.86187	2.989	1.38963
Rr104897	0	0	0	0	0
Rr103461	0	0	0.00717613	0.0583315	0.0147823
Rr102870	0	0	0	0	0
Rr100714	67.313	37.9633	1.87702	5.75534	0.983347
Rr104799	13.2151	4.06741	0.0384963	0	0
Rr102462	3.57637	0.192044	0.052324	0.0471247	0.145777
Rr100851	5.35374	6.65995	6.4947	6.47939	5.11883
Rr102392	11.3458	8.56678	20.1596	15.6574	9.67999
Rr101762	0	0	0	0	0
Rr103996	0	0	0	0	0.0965777
Rr104450	42.952	1.13684	0.113564	0.0781378	0.0314716
Rr102328	41.3468	44.9029	24.3496	15.8175	77.4767
Rr106576	0	0	0	0	0
Rr100122	0	0	0.0908277	0	0.146799
Rr103239	0.717706	1.12965	0.79288	0.804651	0.852048
Rr105649	0.0835234	0.248863	0.134862	0.138292	0.178871
Rr103589	0	0	0	0	0
Rr103079	7.15765	10.535	9.68955	4.94913	7.00424
Rr105197	1.20807	1.52311	1.41699	1.42448	1.24268
Rr104329	0	0	0	0	0
Rr101329	47.1328	87.2428	116.506	128.957	97.7154
Rr107038	0.00895683	0.0128338	0	0.0088519	0
Rr100125	3.86976	2.05607	2.73012	3.36003	4.78497
Rr100107	1.68494	0.340656	1.343	0.685298	3.68082
Rr100559	47.0667	38.0488	35.4637	38.2305	51.6266
Rr103445	2.30558	1.40454	0.302033	0.165007	0.191513
Rr102620	0	0	0.0112386	0	0.0341202
Rr100587	378.966	479.197	555.748	390.933	324.532
Rr103959	0.0054658	0	0	0	0.0234188
Rr104388	5.57963	4.0458	2.21405	0.713839	4.34106
Rr105189	7.02799	7.15458	4.13888	2.58515	3.09472
Rr104518	1191.99	1700.79	1855.17	1668.75	1375.33
Rr100984	15.3957	16.4193	12.8689	13.3416	9.62365
Rr100228	0	0.0509083	0.180586	0	0
Rr102475	7.90797	7.8962	5.09491	6.01161	3.67769
Rr103240	0.0358283	0.0187823	0.10517	0.0610942	0.0697619
Rr104820	0.157763	0.069203	0	0	0.00190903
Rr100918	96.9562	55.5658	0.938435	2.2995	0.661948
Rr104772	0.056788	0.114105	0.00671593	0.0182025	0.0833342
Rr105350	3.06472	3.12371	1.86427	3.11662	0.998447
Rr105257	1.96476	1.72674	2.90928	1.57683	1.24116
Rr107282	10.2541	11.2136	9.41316	15.1022	1.2692
Rr100416	83.0654	92.7082	99.6601	86.6079	98.4649
Rr101117	0.0244472	0	0	0	0
Rr105523	17.927	11.2216	7.60784	9.42688	14.1919
Rr104374	6.97693	12.0095	12.7661	12.2618	11.6529
Rr101289	10.078	10.5542	10.7883	9.45405	11.4659
Rr106167	0.148726	0.0228852	0	0.021895	0.0679367
Rr103536	9.30364	1.11082	0.00940433	0.020846	0.00651837
Rr104595	0.00973267	0.0480618	0.0544183	0.0943209	0.0568887
Rr106583	14.73	11.9173	9.19525	8.68969	17.3925
Rr106847	9.96059	9.73074	2.06399	2.14242	0.70873
Rr107065	10.8766	16.6923	31.0718	28.653	42.453
Rr104399	22.8195	30.4225	71.5244	74.1717	109.71
Rr100315	1.7062	2.68651	1.87483	0.490995	0.172374
Rr106089	24.104	19.8845	14.7097	14.0445	17.5224
Rr100747	0	0.004477	1.48836	2.48293	19.1946
Rr100195	94.9393	100.777	40.0727	40.9954	63.8544
Rr106000	0	0.00916673	0.00737543	0.0036271	0.0140906
Rr106916	0.0189022	0	0	0	0
Rr101482	149.533	116.047	127.418	99.297	110.772
Rr103249	0.995563	0.833489	0.246502	0.167382	0.215833
Rr106668	0.0481173	0.129294	0.0988523	0.078112	0
Rr106650	0	0	0	0	0
Rr104647	5.14151	4.34641	4.52901	5.00241	5.46592
Rr102116	0	0	0	0.112679	0
Rr103413	0.00946227	0	0.056668	0.298318	0
Rr105764	2.57174	4.29494	3.79812	4.26232	3.79797
Rr102831	0.798579	0.923113	0.597353	0.48867	0.394667
Rr105943	16.4981	7.9977	6.84583	0.0321599	6.10633
Rr105239	0	0	0	0	0
Rr102901	45.3322	55.8708	33.7949	38.0345	45.8993
Rr103919	101.267	81.1861	50.4008	62.6399	53.1434
Rr101865	16.7017	17.7576	7.3255	6.72334	10.7948
Rr105482	14.1023	14.7762	2.93164	2.49502	2.42342
Rr101768	0	0	0	0	0
Rr106387	57.2793	28.2257	12.8731	6.39959	29.1141
Rr106163	8.71188	9.20493	9.98288	6.95691	6.21964
Rr104769	8.67019	7.04433	9.60558	15.5533	12.4741
Rr100774	5.38048	7.43955	29.3234	21.5189	17.437
Rr105946	0	0	0	0	0
Rr100013	0	0.00223016	0	0.00366693	0
Rr106488	22.3795	19.3914	15.5105	10.8825	36.8523
Rr100801	5.09145	5.60851	5.91761	6.09677	6.92474
Rr103341	6.41257	5.2417	6.12052	7.37791	6.45968
Rr101014	60.6551	38.3777	18.4976	11.3134	2.27858
Rr107129	9.25275	8.50322	6.71574	4.79291	5.50666
Rr103427	0	0	0	0	0.221365
Rr102956	0.170301	0.305891	0.170394	0.155175	0.121123
Rr101352	1.73657	4.02848	0.109029	0.863058	0.099013
Rr106750	0	0	0	0	0
Rr103137	0	0	0	0	0
Rr101008	0	0	0	0	0.0170599
Rr101057	0.660157	0.0641516	0.0120854	0.0108693	0.0124113
Rr103984	0	0	0.0546766	0.0107651	0.033891
Rr101400	33.2782	37.8523	32.5964	39.9049	35.8223
Rr103743	0.470513	0.546054	0.41909	0.691074	0.626316
Rr102745	0	0	0	0	0
Rr100444	0	0	0	0	0
Rr104392	0.0102008	0.00491503	0.00835207	0	0.00492953
Rr100617	93.3591	113.414	177.613	172.781	127.568
Rr106062	6.29834	6.05153	6.39783	7.85618	6.77193
Rr104585	940.269	503.569	452.153	200.308	263.573
Rr104053	0	0	0	0	0
Rr103190	4.40668	3.99322	3.99344	5.15892	3.57917
Rr100873	26.1483	29.4813	34.2898	26.5128	24.4068
Rr107271	265.59	277.914	18.8358	12.0601	83.6497
Rr104739	0.110233	0.0472361	0.05074	0	0.129526
Rr103511	2.43211	17.6271	15.004	11.432	25.9402
Rr102546	3.35005	2.44307	1.39089	1.03657	1.18176
Rr105940	0	0	0	0	0
Rr104982	6.02085	4.61815	4.62229	4.0079	4.21921
Rr104381	0	0	0	0	0
Rr106273	7.19415	8.21249	6.24773	4.03052	3.85638
Rr104858	3.10357	4.32752	2.59342	2.48935	11.4765
Rr104082	34.1491	49.472	41.921	29.9307	32.6891
Rr101996	0	0	0	0	0
Rr101742	5.85576	4.71882	4.19603	3.98386	5.85636
Rr106556	0	0	0	0	0
Rr103522	5.05027	2.91801	0.966543	1.35475	0.742413
Rr102436	375.406	406.091	222.241	312.409	315.529
Rr102503	3.06465	2.36884	2.20785	2.67759	3.65131
Rr103841	29.7723	45.6369	38.0697	41.1289	46.8477
Rr105690	50.7091	49.6294	48.1328	45.6727	73.0248
Rr101145	0.678439	0.289434	0.0647136	0.0748183	0
Rr103019	0	0	0	0	0
Rr106007	10.9378	7.95704	8.7674	6.68362	8.61987
Rr107222	0.0070588	0.0867848	0.0233058	0.0115465	0.0269348
Rr102148	0	0	0	0	0
Rr100822	21.1175	28.3734	26.2248	36.3206	16.0775
Rr100033	3.86483	4.2399	4.21102	6.27754	3.90289
Rr105730	0	0	0.025037	0.0501121	0.0908864
Rr102068	0.059453	0.0527387	0.0611363	0	0.0849213
Rr105522	86.2428	48.7271	28.8995	25.5749	54.1743
Rr103526	0.644988	0.550163	0.542357	1.12216	0.5021
Rr106426	3.12826	3.00985	3.0206	3.36869	3.97949
Rr103187	0	0	0	0	0
Rr103823	39.3515	47.8892	39.5422	39.6051	41.823
Rr103221	7.76732	8.1063	6.99508	7.0855	8.40377
Rr101654	4.06595	2.3505	2.91867	1.30692	0.230121
Rr103371	0.571235	0.451204	0.436467	0.198173	0.656204
Rr101595	0.234218	0.304523	0.112687	0.0524737	0
Rr102619	0	0	0	0	0
Rr100433	83.1919	90.3061	84.8544	72.9227	125.701
Rr101655	0.152131	0.0514627	0	0	0
Rr104846	0	0.0053495	0.0492573	0.00522167	0
Rr102798	0.0623015	0	0	0	0.0395607
Rr104050	0.0272332	0	0	0.0266666	0
Rr103521	0	0	0	0	0
Rr103423	3.08145	2.31034	1.23417	0.910359	1.37411
Rr105805	0	0	0	0	0
Rr106755	0.167745	0.394787	0.44241	1.0615	0.120785
Rr105839	0	0	0	0	0
Rr101988	0	0	0	0	0
Rr100799	71.8323	53.9626	60.9203	54.6315	32.5168
Rr101300	293.254	191.912	177.92	168.029	76.0687
Rr102356	4.70761	2.80214	2.86738	3.28041	3.06878
Rr105930	0	0	0	0	0
Rr105479	0.0461159	0.0206447	0.0117879	0.0106955	0
Rr106033	0.0432287	0.104758	0.0481837	0.0666079	0.0977433
Rr104396	0	0	0	0	0
Rr100161	2.6357	2.46896	2.2883	2.84419	2.44977
Rr107274	0	0	0	0	0.0174626
Rr104347	3.7813	6.80984	2.07577	2.87952	2.20973
Rr104829	4.47762	2.38664	0.540551	0.560403	1.28963
Rr105088	0.111879	0	0	0	0
Rr102098	0	0	0	0	0
Rr101262	51.4293	45.6562	33.6086	42.8849	35.4633
Rr107313	15.9432	18.6699	7.65402	7.82788	12.1778
Rr106881	0.520098	14.5461	151.47	113.328	373.56
Rr104900	46.1582	35.3672	44.7146	31.4374	13.4579
Rr103913	0.507276	0.57372	0.451329	0.279563	0.63724
Rr106027	1.36964	0.797521	0.806749	0.427502	1.58619
Rr102685	13.1887	8.61172	6.25868	3.92642	2.09604
Rr101089	0	0	0	0	0
Rr100813	6.72679	6.49459	5.81192	5.81012	4.48078
Rr103730	0	0.069503	0	0	0.103855
Rr102387	7.94262	6.31245	3.20317	2.30378	1.83716
Rr105863	0	0	0	0	0
Rr102327	1.06698	0.297911	0.0436718	0.0739814	0.147942
Rr103075	1.65147	5.60652	42.0921	42.2882	66.3025
Rr101880	0.0952512	0.0105841	0.00619103	0	0
Rr103334	0	0	0.0920967	0	0
Rr104280	6.80341	5.31092	4.10902	3.74155	2.13334
Rr105471	2.46584	2.78066	3.44194	3.31973	3.87989
Rr102746	0	0	0	0	0
Rr106599	0.333921	0.35405	0.318183	0.389823	0.422164
Rr106365	19.6327	11.8815	4.4687	3.84858	3.13738
Rr107101	1.66611	1.77138	6.52661	2.46235	14.4439
Rr105332	0.274853	0.0444994	0.678208	0.299975	0.102825
Rr100916	0.285093	0	0	0.0248712	0
Rr100171	4.12848	1.67624	2.88527	3.17388	3.36814
Rr105762	0	0	0.0465423	0.0528382	0.075859
Rr105411	31.1214	48.2808	39.3277	48.3368	24.7398
Rr100792	1.24107	1.67239	1.4268	1.58842	1.38553
Rr105108	0.0122088	0.0092941	0.0109717	0.0284683	0.00341717
Rr100213	1.00794	0.682479	0.0522476	0.0858539	0.012064
Rr100645	13.4545	8.68379	5.45675	4.39255	8.99519
Rr104878	25.1917	44.172	35.7132	59.0372	23.1505
Rr102915	9.44242	8.81203	8.74505	9.92746	7.43085
Rr106827	75.3825	74.1321	39.3496	29.5923	36.115
Rr105751	7.84098	6.33979	7.19383	7.0414	8.40215
Rr103777	16.2413	18.3748	22.1602	34.1257	23.8827
Rr102043	67.0782	74.9058	129.5	179.657	124.564
Rr104613	24.4218	21.3448	2.46748	2.08771	0.307706
Rr104473	0.946587	27.6852	26.3664	16.9742	5.804
Rr106926	4.28662	2.94563	0.650618	1.48815	0.699349
Rr100342	23.9719	13.0628	8.35177	6.50781	4.78299
Rr102521	0.18149	0.162782	0.072689	0.0486558	0.0721489
Rr102969	0	0	0	0	0
Rr107100	0	0	0.00609437	0	0
Rr101464	0.286519	0	0	0.0117295	0
Rr105760	0.800245	0.962498	0.193452	0.217515	0.0313187
Rr100261	11.0496	12.2936	9.72112	11.5974	9.97649
Rr101944	15.1863	21.862	17.9452	17.9664	17.934
Rr101137	2.46378	1.04557	0.365954	0.322294	0.0603603
Rr102527	0.0526674	0.011668	0	0	0
Rr104277	15.8616	9.05576	5.66253	7.60435	2.91819
Rr103745	0	0	0	0	0.0254556
Rr104670	0	0	0	0	0
Rr103794	83.3721	76.3632	76.5426	72.4563	99.7008
Rr105619	0.778217	0	0.179934	0	0
Rr100558	0	0	0	0	0
Rr106071	0	0	0	0	0
Rr105628	0	0	0	0	0
Rr103490	0	0	0	0	0
Rr102188	37.418	34.7549	26.8343	24.7931	37.0531
Rr103433	0.447258	0.190245	0.101926	0	0.0867133
Rr104801	8.65707	7.27196	5.02971	5.30276	5.23582
Rr105981	7.43938	6.93825	6.67499	4.98365	8.71911
Rr102494	0.621885	0.966316	0.0468595	0.126486	0.0431613
Rr105804	3.13852	14.2039	4.31069	3.78879	1.7403
Rr102575	1.19552	1.42173	1.48793	2.34294	5.16387
Rr106009	0	0	0	0	0
Rr103687	41.1573	59.3072	63.9445	52.2556	60.9988
Rr103528	12759.8	3460.76	1983.07	1282.15	1337.92
Rr100046	16.3024	17.9806	13.1449	14.9113	12.3119
Rr106472	0	0.205466	918.923	8.99054	350.604
Rr102366	0	0	0	0	0
Rr102164	110.572	71.2942	31.3005	47.4906	21.7349
Rr104368	41.235	36.7434	1.49003	0.683356	0.482561
Rr106041	30.7726	92.9319	147.463	157.065	185.09
Rr104140	0	0	0	0	0
Rr103544	0	0	0	0	0
Rr101160	0	0	0	0	0
Rr104868	0	0	0	0.0050926	0
Rr100275	0	0	0	0	0
Rr102374	0.190442	0.402856	0.579817	0.744292	0.810986
Rr101900	0.119106	0.0514132	0.693002	0.227545	2.96629
Rr107206	0	0.0531227	0	0	0
Rr101286	0	0	0	0	0
Rr104910	0.314208	0.502045	2.13078	0.669125	2.33051
Rr101079	0.57264	0.656619	20.5521	52.8936	16.5464
Rr105048	6.42872	2.69025	4.76008	5.6998	6.82198
Rr104640	1.52089	1.13236	0.0974125	0.223389	0
Rr104466	0	0	0	0	0
Rr103447	0.788306	0.188879	0.277012	0.840974	0.903107
Rr103790	0.681305	1.09275	1.10715	0.620296	0.2129
Rr102150	1.93811	1.95721	0.699541	2.02961	0.930626
Rr107030	18.6802	22.8307	26.4297	30.0929	15.3118
Rr102655	5.2094	20.4568	35.5315	49.8052	10.0598
Rr101203	3.11537	0.912299	0.452611	0.280065	0.619884
Rr104999	32.634	36.1215	26.2871	20.5166	39.7322
Rr101301	10.1451	10.5676	10.3565	12.1382	12.9214
Rr100481	0.0146628	0.0244546	0.0643475	0.0068113	0.0444131
Rr102776	13.0871	11.199	13.5141	14.0751	29.7551
Rr101884	0	0	0	0	0
Rr105177	16.3201	10.1753	4.9618	7.94065	11.3541
Rr106566	37.6925	43.6661	42.4285	43.2782	46.4132
Rr100540	46.4344	39.488	31.3271	26.0296	47.9297
Rr103673	159.457	314.809	828.55	766.904	1095.41
Rr105283	0	0	0	0	0
Rr105270	0.0748267	0.0557221	0.0110208	0.047304	0.0140833
Rr101933	7.34572	7.63763	5.67095	5.17384	9.18403
Rr106008	25.0993	31.3439	31.5819	31.9112	39.3793
Rr104169	0.0170727	0	0.0625177	0.0262694	0.0363703
Rr103688	0	0	0	0	0
Rr100812	0.0514335	0.0433836	0.380829	0.321806	1.17017
Rr103556	6.20304	6.68875	4.90733	3.94689	6.69088
Rr101279	17.8658	23.8792	17.9089	14.0724	16.9867
Rr104707	0.198279	0.416825	0.390719	0.320571	0.733603
Rr102826	16.895	15.4593	15.1709	14.1454	15.0031
Rr106195	0.233451	0.290353	0	0	0.0134576
Rr105341	0	0	0	0.00846617	0
Rr106806	0.202088	0	0	0	0.0125144
Rr105988	1.03971	0.768526	0.870785	1.09528	0.413853
Rr102009	28.7593	34.7512	32.0217	30.7068	38.559
Rr104642	0.857632	0.933003	1.00798	0.840659	0.922444
Rr105935	0	0	0	0.200049	0.922677
Rr100119	60.2287	58.8788	42.5584	37.6742	87.2753
Rr105905	0	0	0	0	0
Rr104764	0	0	0	0.0307904	0
Rr102819	0	0	0	0	0
Rr106063	0	0	0.0343136	0	0.0384656
Rr100319	18.6453	16.7966	18.1922	17.6468	35.9591
Rr105747	0.928416	0.857841	0.119058	0.370257	0.15982
Rr100378	142.4	120.356	102.919	89.0324	118.531
Rr104802	37.0391	49.6842	46.9833	52.6867	82.753
Rr106610	6.7813	7.12341	13.9527	13.6437	5.26207
Rr105560	0	0.0726113	0	0	0
Rr100920	0.105332	0.249938	25.6101	5.11741	23.7541
Rr100601	0	0	0	0	0
Rr102586	7.64642	5.77854	4.31657	4.63554	3.46539
Rr101649	1.80298	0.799978	0.310162	0.268627	0.104284
Rr105376	9.94536	13.329	11.1174	10.2591	8.76117
Rr105779	10.3582	8.22421	5.21331	4.75005	4.33409
Rr104183	3.96649	3.21493	1.42346	0.986171	1.64315
Rr103551	11.2155	107.409	46.8277	23.6097	26.9207
Rr101724	0	0.0162317	0.0072204	0.0308212	0.006613
Rr102477	0.0903656	0.023728	0	0	0.00804633
Rr100888	310.358	392.928	242.478	205.091	303.962
Rr102991	0	0	0	0	0
Rr104725	46.226	45.4337	46.8986	46.7676	54.568
Rr103107	0	0	0	0	0
Rr105706	9.95275	7.2591	19.0531	2.35544	24.0251
Rr102220	0.0633977	0	0	0	0
Rr103573	0	0	0	0	0
Rr103315	0	0	0	0	0
Rr105673	0.189204	0.237024	0.320987	0.185172	0.167121
Rr105113	19.3758	0.314507	0.520751	0.365929	0.354269
Rr103779	42.406	25.7609	12.0825	4.29347	6.74759
Rr101358	0	0	0	0	0
Rr103119	0	0	0	0	0
Rr101936	13.8277	10.5726	1.88322	1.05806	0.440424
Rr103478	138.966	121.464	75.7157	38.6278	43.5546
Rr104394	0.00267794	0	0	0	0
Rr100782	27.8868	31.1636	30.5303	22.607	26.8066
Rr104598	0.134385	0.272206	0.074656	0.238685	0.363274
Rr104977	67.9411	11.4661	0.965874	1.65736	0.187884
Rr102396	258.516	19.6663	3.41294	0.906825	0.52811
Rr105665	1.62041	1.27797	1.30367	1.17491	0.832016
Rr100227	0	0	0	0	0
Rr100001	0	0.680747	0	0.0948383	0
Rr102166	0	0.02192	0	0	0
Rr107021	2.7823	2.52917	2.24849	2.54661	2.39249
Rr104955	0.0351018	0	0	1.15667e-07	0
Rr102412	0	0	0	0	0
Rr101837	4.69979	5.41	6.55901	8.63042	6.82042
Rr100210	54.7487	52.4935	38.3397	42.1471	26.8519
Rr103220	4.16112	6.13005	4.39584	3.78145	4.58625
Rr101695	5.96781	1.02498	2.8128	1.16139	3.00938
Rr103948	0	0.387925	0.563339	0.054584	0.05224
Rr105106	12.0749	18.9388	14.6666	17.8842	18.5327
Rr106244	0	0	0	0	0
Rr106162	1.65894	1.34902	0.5621	0.915259	0.612541
Rr103251	5.08053	6.15727	9.83664	13.5367	3.94076
Rr102361	0.780323	0.730213	0.276367	0.117994	0.170866
Rr100945	9.81292	7.43327	3.60647	2.75537	1.7553
Rr106122	54.392	122.788	34.6195	59.2102	47.3062
Rr106646	0	0	0	0.043552	0
Rr105378	10.767	12.8022	9.62375	13.1136	7.21917
Rr105853	0.0289035	0	0.00539967	0	0.0195015
Rr102145	0	0	0	0	0
Rr102698	18.5156	14.2807	11.1924	6.68803	12.7783
Rr105958	3.45234	3.79764	3.02477	1.91543	2.45311
Rr106717	24.7836	24.8592	43.9948	37.6296	42.9401
Rr107116	0	0	0	0	0
Rr105961	32.6596	37.2851	27.0133	35.298	173.433
Rr106661	1.94829	2.0629	13.035	2.44325	21.5441
Rr101986	0.0411934	0.136981	0.247329	0.363559	0.0947545
Rr102671	0	0	0	0	0
Rr103458	0	0	0	0	0
Rr104227	26.0475	34.1191	53.6527	65.1969	79.5824
Rr105171	7.05919	3.48968	53.9182	2.03871	26.1743
Rr100259	25.1307	23.4245	36.1375	21.2387	36.2207
Rr105063	2.80603	2.70168	2.34876	1.77734	0.459515
Rr106352	0	0.0119747	0	0.0098479	0
Rr104708	0	0	0	0	0
Rr106390	10.2582	11.606	9.03307	6.86367	5.77955
Rr102377	77.0959	75.7338	53.0918	62.416	52.7285
Rr107121	4.64662	3.20821	3.58026	4.31859	6.84259
Rr100653	13.5938	12.3537	6.42749	7.44787	0.95151
Rr104842	0	0	0	0	0
Rr105553	0	0	0	0	0
Rr100442	0.147685	0.443845	4.24088	0.244253	0.739998
Rr101007	26.1747	23.2536	26.8402	30.3457	47.6192
Rr105422	12.0466	8.07179	5.5491	2.60749	4.90556
Rr102968	0	0	0.0047236	0	0
Rr103636	0	0	0	0	0
Rr103009	0.810187	0.864251	0.721211	0.700771	0.458601
Rr107160	0.423673	0.466616	6.65958	1.24122	4.76582
Rr102350	0	0	0	0	0
Rr104326	3.26748	2.82931	1.50661	1.77469	1.55208
Rr106185	1.59121	0.253326	0.0394857	0.132003	0.385151
Rr104747	1.8517	9.75148	107.995	52.2245	351.765
Rr103013	6.63138	13.0954	29.3265	17.6898	64.1344
Rr104732	61.8074	39.6605	16.9585	14.3624	0.598811
Rr100312	27.5146	31.5118	27.8285	29.2725	41.0224
Rr101012	2.81554	0.645583	1.20312	2.22023	1.16265
Rr105375	0	0.0078307	0	0	0.0205632
Rr103604	0	0	0	0	0
Rr101353	0.302672	0.46142	0.139078	0.289383	0.206296
Rr100176	53.2128	46.682	46.0433	44.5772	47.0798
Rr103361	5.67946	5.40892	4.06389	6.12911	1.96251
Rr106226	0.232208	0.107431	0	0	0
Rr106232	3.48248	3.9567	4.99029	4.8122	6.89913
Rr106002	20.4847	7.05074	4.71487	1.50554	1.60121
Rr104877	2.42194	1.28449	0.528553	0.508098	0.848272
Rr100022	10.7645	12.0555	22.0703	23.2879	8.73973
Rr107162	3.02918	2.48188	7.18513	6.60151	9.59297
Rr105850	4.52986	1.0914	0.0211706	0.245075	0.0048558
Rr105709	11.8317	32.1367	38.0611	52.9349	38.3819
Rr105780	11.9059	10.4314	9.45314	8.17504	12.8611
Rr105871	46.8131	25.803	26.4932	18.2539	2.49337
Rr104047	0.027061	0.0206876	0	0.0124867	0
Rr100353	9.79086	12.6222	22.6642	25.6391	46.6339
Rr100264	0	0	0	0	0
Rr105746	43.2441	62.1477	37.7148	31.3966	31.1726
Rr100651	1.61273	1.52723	0.689321	0.467955	0.643703
Rr106636	37.3823	34.548	22.8068	30.9422	15.2099
Rr103392	7.93732	7.91331	5.89196	8.27164	7.20089
Rr101047	2.38452	4.14211	3.70781	4.99292	6.20094
Rr106384	2.15857	1.24444	1.10727	0.226052	0.345295
Rr104758	0.291971	0.103642	0.0390688	0.00760133	0.0588066
Rr102909	0.657417	0.455602	0.322178	0.225425	0.274814
Rr102276	7.68308	10.1587	9.32123	5.90063	8.42001
Rr101738	5.38721	0.871213	0.0152407	0.0130419	0.00847937
Rr100630	107.8	123.398	121.26	80.217	153.525
Rr104210	0.942306	1.83621	1.55314	2.53028	1.47516
Rr105791	10.4116	12.6659	11.3736	11.6071	6.24873
Rr101202	0	0	0	0	0
Rr101097	0	0	0	0	0
Rr104893	0	0	0	0	0
Rr103146	0.00389033	0	0.0130054	0.0119491	0.284198
Rr102686	114.31	57.5245	17.9665	21.1306	12.7443
Rr100441	29.5182	20.5707	5.77714	7.38524	5.27007
Rr104557	3.17076	3.85904	5.01034	3.2414	2.99759
Rr102051	0	0	0	0	0
Rr100971	0.824062	0.831025	1.84867	1.41816	25.9024
Rr101056	4.96626	7.68288	6.63002	11.4913	6.7399
Rr101725	2.99932	3.21578	0.467292	0.147383	0.0572476
Rr101100	0	0	0	0.0598143	0
Rr100278	61.8241	106.414	104.81	119.04	101.423
Rr103236	1.91484	2.88479	1.68733	1.71198	2.61116
Rr100629	20.6011	23.9587	21.372	23.0768	26.452
Rr105880	1.09248	0.288386	0.709867	0.225907	0.399801
Rr105324	2.79657	3.13506	2.06342	2.98652	2.91952
Rr102372	0	0	0	0	0
Rr102120	18.2129	11.4518	3.12689	2.20095	0.514926
Rr105824	4346.38	1517.62	1071.98	614.481	618.371
Rr103685	6.31937	6.51099	5.72161	5.56964	4.33661
Rr103994	0	0	0	0	0
Rr104795	0	0.00531587	0.0184464	0.021289	0.00582523
Rr104515	1.45237	1.39628	1.35413	1.776	2.23778
Rr103087	7.98533	1.69911	0.0131769	0.0134257	0.079834
Rr101224	0	0	0	0	0
Rr103690	0.906167	1.04362	1.43191	1.09936	1.25321
Rr105514	301.041	157.879	183.573	139.238	75.8815
Rr100413	22.2541	20.9679	14.0391	8.61111	12.3603
Rr100571	42.8139	102.858	24.8404	39.2326	22.8232
Rr103888	0.401393	2.26384	2.37591	5.47268	0.142204
Rr104638	0	0	0	0	0
Rr100252	14.2314	1.58988	0.208087	0.361087	0.302523
Rr105392	10.9169	13.825	16.3099	11.036	14.017
Rr106639	6.37954	2.67042	0.656237	0.356592	0.305794
Rr102209	0	0.0460127	0	0	0
Rr105327	17.7277	20.315	26.6729	23.522	39.1827
Rr107154	9.78938	6.6691	6.26455	4.40097	2.10899
Rr103173	0.168695	0.101099	0.0280889	0.0277174	0
Rr100690	7.72888	1.17142	2.23227	1.93602	1.88768
Rr104317	0	0	0	0	0
Rr103762	99.4092	122.607	45.4911	52.0899	18.2378
Rr102928	7.87515	9.04775	2.92612	3.60873	1.76986
Rr105823	0	0	0	0	0
Rr103050	0.118427	0.285578	0	0.40802	0.059381
Rr102612	3.46917	3.26669	3.44939	3.7922	7.33899
Rr104577	17.0318	34.5949	42.6348	38.2485	48.1075
Rr106447	0.494857	0.360467	0.536545	0.081263	10.236
Rr101336	141.935	141.644	52.7229	58.501	51.6134
Rr101370	17.9246	17.522	16.4457	16.2	11.33
Rr105841	0	0	0	0	0
Rr106140	0.091918	0.102056	0.0267924	0.0351093	0.176144
Rr105110	131.741	193.381	150.64	156.777	104.016
Rr101927	0.0870808	0.185732	0.164181	0.0340089	0.213604
Rr100596	0	0.084872	0.939981	0.645407	12.0484
Rr107073	19.043	12.9153	3.1562	0.716149	0.804073
Rr104917	21.0999	10.7377	18.4262	12.3062	8.36388
Rr100525	41.744	39.8897	24.457	25.2445	9.05685
Rr101731	0	0.0112177	0.170393	0	0.279079
Rr102828	3.9682	5.36117	8.54778	11.6962	10.3735
Rr104954	0.031203	0	0	0	0
Rr105517	0.50409	0	0	0	0
Rr104634	2.13531	2.12688	3.23195	3.49552	2.39436
Rr104481	9.81227	10.1187	5.74387	3.51448	10.1789
Rr101683	1.39754	1.0493	1.55622	1.27484	0.911025
Rr104477	0.669118	18.5994	19.3578	23.6648	4.73458
Rr106909	43.5309	48.3477	47.8412	35.8812	54.4222
Rr101484	1169.27	826.425	547.89	632.79	396.324
Rr103267	9.88895	18.4917	12.7234	14.1012	30.7068
Rr101158	0.194291	0.132215	0.0503637	0.0628907	0.107673
Rr100956	8.27512	6.07395	5.5072	6.08834	7.24273
Rr103776	0.0046346	0	0	0.00752103	0
Rr100987	0.00259441	0	0	0.0338519	0
Rr103135	18.0954	19.5751	17.266	20.0398	22.0336
Rr101723	1.16751	1.71416	0.978966	0.936474	0.707259
Rr104484	0	0	0.0153994	0.0173898	0
Rr101871	0	0	0	0	0
Rr106949	1.68822	1.76203	1.10425	1.67409	1.07255
Rr105512	6.00473	5.94201	5.4286	4.68179	5.73792
Rr102645	0.256495	0.0173753	0.0192007	0.0182509	0
Rr106480	4.28837	7.32829	13.8675	22.2038	4.62386
Rr107014	0.371308	1.96908	1.61364	0.93035	1.62944
Rr103867	1.62518	0.67014	0.714667	0.834646	1.09929
Rr103741	0	0	0	0	0
Rr100027	40.0455	49.0753	55.2758	56.9433	51.069
Rr105634	7.27846	5.47792	4.09977	2.69863	3.25467
Rr105869	0.257276	0.37062	0.290769	0.383771	0.557196
Rr101915	1.99459	0.708633	0.166958	0	0
Rr103711	0	3.94227	0.604772	0.055345	0.157111
Rr102734	2.25978	2.54044	1.04779	0.874362	0.323686
Rr100965	0	0	0	0	0
Rr103935	34.9962	40.0885	41.0686	43.0559	42.5147
Rr106221	0.43689	0.582167	0.402003	0.928217	0.627207
Rr106861	0	0	0	0.153809	0.0829173
Rr102369	217.58	229.282	383.427	819.325	1265.74
Rr102364	0	0.0302161	0.0188585	0.00461543	0
Rr103218	28.2934	32.0675	31.5904	35.5078	36.4156
Rr100370	2.37198	1.93305	1.57474	1.80591	1.69888
Rr101101	0	0	0	0	0
Rr105361	25.4245	26.0524	38.1638	35.2061	22.1769
Rr105285	0	0	0	0	0
Rr104361	0	0	0	1.02022	0.0401073
Rr101660	0.99106	0.985135	0.826403	0.861375	0.811923
Rr101172	0	0	0	0	0
Rr106628	35.681	38.4194	59.2831	64.9455	73.1745
Rr104736	0.0114322	0.0263857	0	0	0
Rr100459	0.0846855	0.139161	0.0940956	0.132528	0.760022
Rr100295	8.2499	7.33378	7.40734	6.16425	6.67491
Rr107098	0.24808	0.28184	0.351728	0.338344	0.306971
Rr105403	3.03067	0.456833	0	0	0
Rr104597	0	0	0	0	0
Rr104431	0.0619076	0.0944823	0.0532334	0.099766	0.0686673
Rr105531	0.0143042	0.0389751	0.0846933	0.0820923	0.0455107
Rr105765	5.52434	6.24922	5.08402	4.77608	2.97356
Rr101450	38.038	28.1027	30.0231	29.1193	46.364
Rr105669	5.49673	5.40901	6.75045	9.09791	2.85229
Rr103761	0.227857	0.364125	0	0	0
Rr101911	1.33472	0.0669672	0.0227437	0.00538127	0.0129995
Rr102861	0	0	0	0	0
Rr102357	0.0857398	0.155943	0.246344	0.258812	0.0203134
Rr103956	93.8173	95.4869	78.7432	42.9962	106.656
Rr103034	1.31793	1.53126	1.20723	1.85183	0.617779
Rr105481	0	0	0	0	0
Rr101967	58.6744	25.581	7.22086	5.43424	14.4455
Rr104276	88.0276	95.5475	56.9909	58.7638	38.6485
Rr106345	0.553878	1.58515	1.59471	0.500906	1.30094
Rr105915	0	0	0	0	0
Rr104287	0	0	0	0	0
Rr103971	3.63933	0.959676	0.287867	0.266759	0.0516589
Rr103737	0	0	0	0	0
Rr100246	205.569	159.893	35.8946	13.3404	12.6708
Rr106042	0	0	0	0	0
Rr102540	0	0	0	0.066653	0.161027
Rr106860	0.364149	0.495993	10.6055	6.95648	20.3576
Rr105207	0.0458233	0	0	0	0
Rr100260	70.0132	48.0939	13.0663	14.2706	4.95344
Rr106166	0	0.00250813	0.00834603	0	0.00754434
Rr104038	29.7294	27.2413	62.3906	29.2538	71.4557
Rr103665	15.6672	18.3903	13.7942	12.8818	14.0982
Rr101734	19.1871	16.0519	16.0324	17.3039	17.0734
Rr106102	0	0	0.00335197	0	0
Rr106635	0.232595	0.343867	0.846477	1.21783	2.67022
Rr103428	0	0	0	0	0
Rr105967	8.32432	7.87274	5.93145	5.54144	6.94259
Rr105745	0.216029	0.369503	0.178243	0.313434	0.145586
Rr105429	0.0303214	0.0126642	0	0	0
Rr102812	56.3489	69.9556	59.8818	74.5074	43.7045
Rr106248	0.250496	0.208679	1.58597	1.58039	0.679893
Rr100099	0.036808	0.0505365	0.0485625	0.0124583	0.140086
Rr107152	0.339323	0.174333	0.136262	0.130507	0.0650976
Rr102806	4.21655	3.19945	1.31935	1.24642	1.07556
Rr102201	8.72072	11.9724	6.752	7.74562	9.29387
Rr100521	0.629792	1.7699	0.85757	0.507301	2.30071
Rr107052	0	0.0230475	0.179213	0.377386	0.0528896
Rr105428	0.0194092	0.12281	0.134912	0.115395	0.0455899
Rr106439	3.62865	3.50074	3.08427	2.88904	3.21098
Rr103750	0.6258	0.283259	0.488813	0.578914	0.148267
Rr102940	7.35035	7.3509	3.69155	2.49489	5.58349
Rr106593	0	0	0	0	0
Rr107323	62.1293	55.8912	4.08945	3.58536	0.183162
Rr103631	100.652	31.5803	6.808	10.648	2.12038
Rr100872	2.67	3.4387	3.44293	3.54473	2.44829
Rr105484	24.4281	3.51746	0.0701502	0.0331526	0.0254578
Rr102596	23.4637	14.6992	13.0224	10.3333	4.38155
Rr101607	11.7809	2.32932	0.249915	0.193914	0.370113
Rr103326	0	0	0	0	0
Rr101806	1.32717	0.122882	0.0112329	0.0255865	0.00508227
Rr102069	0	0	0	0	0
Rr102308	0	0	0	0	0
Rr100204	0	0	0	0	0
Rr103270	4.74537	6.06498	4.74345	6.17176	1.8864
Rr100740	0	0	0	0	0
Rr106024	0.357195	0.334634	0.279488	0.215616	0.438302
Rr103696	59.6703	59.2821	29.8658	22.847	19.4378
Rr102779	0	0	0	0	0
Rr103233	5.53811	5.37867	25.6791	30.1285	34.8703
Rr106399	27.2071	68.9481	218.298	359.492	320.643
Rr102085	8.34007	14.1323	16.7245	22.1642	16.7724
Rr106625	0.197199	0.466545	0.568109	0.727331	0.680552
Rr103897	5.97705	5.72496	0.894681	0.801196	0.436168
Rr106897	0	0	0	0	0
Rr104972	1.34284	0.959234	0.55779	2.73174	2.67243
Rr101830	9.33831	6.77332	5.1385	5.5739	4.21592
Rr106093	49.2156	54.0558	53.5185	41.5032	35.8456
Rr103452	0	0.120862	0.193171	0.105065	0.278062
Rr104039	0	0	0	0	0
Rr106725	0.179041	0.0988893	0.36548	0.135969	1.46017
Rr106057	0	0	0	0	0
Rr102598	0.23993	0.208746	0.541001	0.441739	0.852855
Rr106953	4.74028	8.13452	4.59162	4.83304	2.91394
Rr106130	0.585456	0.377364	0.306538	0.234079	0.240718
Rr103473	0.221308	0.208825	0.138653	0.137619	0.0483265
Rr103782	0	0	0	0	0
Rr101867	0	0	0	0	0
Rr102616	0	0	0	0.0273626	0
Rr103197	5.51709	3.33947	1.27651	1.72306	0.79127
Rr100942	0	0	0	0	0
Rr103716	2.85936	0.684824	0.0354216	0.0279341	0.0326497
Rr100622	12.0104	10.7957	21.8075	15.6493	10.2064
Rr104914	0	0	0	0	0
Rr100524	0	0	0	0	0
Rr102222	0	0.156217	0	0.590097	0
Rr100741	0	0.0338777	0	0	0
Rr106329	0	0	0	0	0
Rr104148	0	0	0	0	0
Rr106958	19.5484	6.09342	0.302081	0.404242	0.0587594
Rr103297	0	0.00716907	0	0	0
Rr104547	31.3473	20.4792	19.711	16.1753	26.6862
Rr105118	134.05	61.9718	1.73841	1.23357	0.421817
Rr105368	6.44122	4.91495	4.07176	3.52315	4.08484
Rr103024	0.409108	0.427068	2.23689	1.64216	6.56862
Rr102610	55.7518	56.1642	32.7339	22.2309	12.806
Rr102178	173.06	108.391	9.1346	4.88381	6.21464
Rr107175	0.644349	0.630005	0.844131	1.09748	0.796969
Rr101824	0.234662	0.165112	0.11171	0.168595	0.286283
Rr106685	86.8863	5.83888	0.243262	0.817283	0.46505
Rr102322	0	0	0	0	0
Rr101926	8.40622	2.04262	0.127631	0.0425283	0.0453306
Rr100187	2.80217	17.9021	8.536	6.63379	9.50437
Rr105135	0.13893	0.0203345	0.0222689	0.0149728	0.161831
Rr107166	11.2656	8.75028	13.8512	13.7889	12.9836
Rr105415	0.0312413	0.247589	0	0.00577457	0
Rr103273	0	0	0	0	0
Rr104864	648.324	389.674	418.519	181.469	1075.74
Rr101533	0	0	0	0	0
Rr102191	62.7844	62.4193	36.0083	19.737	36.8225
Rr107185	0	0	0	0	0
Rr106642	0	0	0	0	0
Rr101885	1.46483	1.22034	0.697073	0.778945	0.555885
Rr104658	0.0141636	0	0	0.0098191	0.0228096
Rr104322	8.23725	9.8809	8.06963	7.15596	9.08698
Rr101121	15.0679	12.8609	10.4289	12.6835	19.7423
Rr105552	0.00543367	0	0	0	0
Rr100704	0	0	0	0	0
Rr106698	5.07723	4.0703	3.27688	2.95385	0.903868
Rr100501	11.6096	13.3669	12.571	16.0556	15.2753
Rr106263	0	0.00405693	0.00321844	0	0
Rr106100	0	0	0	0	0
Rr106446	0.00599853	0	0.00204035	0.0032886	0
Rr106850	14.3754	8.37483	2.75299	3.3402	2.63816
Rr106449	3.1884	1.86679	0.179822	0.242231	0.0816474
Rr107240	86.8424	91.9539	55.7337	53.9451	21.2603
Rr103272	0.0423517	0.056301	0.110125	0.113063	0.25484
Rr104075	0.1486	0.051172	0.0366051	0.0181011	0.214459
Rr106473	0.0472903	0.0759369	0.0097144	0.0377878	0.0277008
Rr107187	0.0142108	0	0	0	0
Rr105446	0	0	0	0	0
Rr103702	3.60454	0.727869	0.0567281	0.15867	0.223046
Rr100173	7.72383	10.816	10.9002	12.1579	5.39024
Rr101635	13.2132	3.63055	0.0819201	0.0127395	0.171192
Rr106396	0.079235	0	0	1.47887	0
Rr105736	136.039	153.078	125.412	118.702	166.131
Rr102183	0.102839	0.0907688	0.00667097	0.0320678	0.0301691
Rr106853	6.60688	1.79628	0.502775	0.249637	0.201656
Rr105208	0	0	0	0	0
Rr106869	25.5921	17.7782	26.3473	20.6839	48.7618
Rr101560	1.37651	1.18245	1.13276	1.77358	0.714434
Rr106932	0	0	0	0	0
Rr102083	59.5818	60.3935	46.8613	43.1688	46.0624
Rr101051	6.40495	1.7417	0.353107	0.324648	0.0641067
Rr106265	58.6897	77.5918	81.9604	92.9312	71.6952
Rr102885	0.457345	0.26951	0.0421291	0.0203262	0.0584733
Rr102052	100.699	101.911	56.4774	63.7787	74.4784
Rr101152	0.487592	0.817147	0.588779	0.145529	1.82856
Rr107279	13.9811	16.7339	16.3606	16.2953	25.6182
Rr100034	6.20225	6.79491	4.56747	5.28444	3.76697
Rr102615	0	0.0116665	0	0	0
Rr106267	0	0	0	0	0
Rr102910	0	0	0.622581	0.200865	0.119495
Rr106289	0	0	0	0	0
Rr103932	7.32805	3.32061	1.91823	2.84352	3.09813
Rr106425	0.0321771	0.00682067	0	0	0.00711653
Rr105846	40.2089	5.20017	0.0487374	0.114536	0.0633347
Rr105169	0.0390067	0.0734353	0.266282	0.372559	0.089511
Rr102557	10.2481	15.0524	20.0017	16.21	41.7677
Rr106367	0	0	0	0	0
Rr103170	0.0120742	0	0	0	0
Rr106746	0.186244	0.115527	0.130109	0.0848439	0.123233
Rr104244	1.93369	0.787947	0.167241	0.131241	0.124644
Rr100155	26.5719	34.0684	23.1579	15.5844	37.8732
Rr101452	6.75075	5.88731	4.49806	5.14302	8.19694
Rr104367	0.462434	0.439099	0.241224	0.116127	0.201632
Rr104099	0.0253193	0	0.0253003	0.0516307	0.0241717
Rr100218	4.87224	5.50014	6.29599	3.96593	7.24468
Rr103229	1.66269	2.74021	1.96316	2.56862	2.48054
Rr100712	8.98312	5.42913	6.96718	3.65164	8.57295
Rr101951	5.64121	6.07907	7.5107	9.4231	12.2406
Rr103234	0	0	0	0	0
Rr106212	3.77901	1.44574	0.60428	0.285189	0.0398847
Rr101908	0	0	0.0756073	0.132945	0.145836
Rr106258	9.81972	9.76987	9.68948	6.45965	5.89919
Rr100374	1.02309	0.748114	0.277847	0.447084	0.0336951
Rr107245	8.04384	4.13983	0.867144	0.989504	0.889645
Rr100009	5.3932	6.60806	4.65553	6.08712	5.60457
Rr106283	2.46864	0.441174	0.148744	0.178629	0.0495212
Rr102410	4.11134	5.77495	0.480453	0.151278	0
Rr105086	5.45874	5.35806	5.79109	5.14008	8.19131
Rr105483	28.9609	20.5437	4.47033	4.29	1.11225
Rr106397	0.237705	0	0	1.0072	0
Rr106577	0	0	0	0.0435297	0
Rr102802	56.8012	51.2409	26.5317	22.2761	32.2543
Rr104816	0	0	0	0	0
Rr104215	16.1093	11.5563	5.33983	4.25367	2.55036
Rr100304	26.0094	24.152	21.5254	20.8643	18.6292
Rr102467	0	0	0	0	0
Rr106723	0.0153273	0.0082746	0	0	0.00157213
Rr103807	0.138195	0.036961	0.0208054	0.033574	0
Rr101308	1.94696	0.13451	0	0.0233278	0
Rr104592	16.11	17.0686	15.5174	12.4447	13.783
Rr105074	0.0717547	0.0778278	0.152598	0.199458	0.250558
Rr102335	6.16745	8.26329	7.05643	8.76995	5.768
Rr104866	0	0	0	0	0
Rr102461	423.443	106.583	32.9586	29.1328	23.7992
Rr101274	0.935273	0.659989	0.101328	0.149936	0.0289965
Rr100697	0.0887994	0.188423	0.0565625	0.0900039	0
Rr106933	3.81031	7.28494	5.77859	7.77688	4.67828
Rr101623	27.1756	37.1435	28.7066	24.0303	13.9253
Rr103800	1.25441	1.52546	2.20641	1.87609	2.70267
Rr104389	0	0	0	0	0
Rr102251	1.59816	1.59081	1.35562	1.70872	1.68557
Rr100954	0.225215	0.195339	0.116732	0.0566928	0.239264
Rr106592	2.45145	1.45581	0.177161	0.287154	0.257319
Rr102199	0.0585155	0.0802132	0.0804278	0.0898485	0.0387426
Rr103055	0	0	0	0.0400143	0
Rr106539	34.3634	43.8139	50.1647	73.5508	29.349
Rr101925	68.4202	63.5033	65.2963	51.1033	31.4846
Rr104061	0	0	0	0	0
Rr101413	4.65041	1.79536	2.76893	1.2328	1.82137
Rr104383	23.6095	22.7448	32.6259	32.884	30.4873
Rr100205	11.7331	10.5828	10.2118	10.0207	6.77302
Rr105407	88.8502	30.887	1.56421	1.3546	2.30143
Rr107099	0	0	0	0	0
Rr105172	0.279955	0.46762	0.0950097	0	0
Rr104749	16.4069	19.0565	20.2208	16.6122	28.3192
Rr104671	15.9828	16.5207	15.2795	15.0324	23.6942
Rr102498	21.8625	13.7751	11.5857	5.63395	22.0123
Rr103391	1.6747	3.57442	7.51787	6.05837	2.29092
Rr104961	0	0	0	0	0
Rr107009	18.2904	17.1288	22.3995	18.0876	40.4982
Rr107204	0.890823	0.400119	0.510502	0.503094	0.202794
Rr104825	3.36035	0.809294	0.0302125	0.0265476	0.0219968
Rr104104	0.0392647	0.0494873	0	0.141197	0.0793273
Rr100394	7.56879	12.4476	19.5546	26.9082	41.5784
Rr104293	62.0735	63.3986	67.9753	73.4553	85.8335
Rr102102	0	0	0	0	0
Rr105036	0	0	0	0	0
Rr106784	0.5419	0.481317	0.339004	0.464219	0.176311
Rr105284	1.12656	1.48896	1.48614	1.96519	2.23995
Rr105589	27.8101	14.1416	32.9466	11.8444	42.7705
Rr104690	2.43466	3.9016	6.008	4.93178	7.69137
Rr106092	2.85383	1.25039	1.04226	1.05041	1.10502
Rr103576	0.250462	0.295831	0.0596286	0.0128151	0.0541201
Rr101161	0	0.0103347	0	0.0127046	0
Rr106067	0.0548697	0	0.0384443	0.0316524	0.116577
Rr102539	43.5505	44.0878	32.2186	26.6272	37.749
Rr105886	39.8373	53.6365	47.2577	47.2032	39.2516
Rr107267	3.719	3.98441	2.88058	3.4699	1.17297
Rr104579	0	0	0	0	0
Rr104442	1.32405	1.55701	0.349726	0.093901	0.309849
Rr100868	20.0573	20.4288	20.38	25.6567	24.5804
Rr106803	3.31733	4.45128	0.0969167	0.0397115	0.126556
Rr101019	2.63463	3.32591	4.08123	2.78606	3.95318
Rr105388	0	0	0	0	0
Rr104679	0	0.0134377	0.0160258	0	0.0999747
Rr105603	0.951556	0.757306	0.377339	0.241635	0.0928229
Rr100476	39.0884	65.343	101.712	87.9133	120.752
Rr107321	11.3494	11.0194	8.30879	9.52068	14.7249
Rr103179	2.67246	1.61424	0.288835	0.354647	0.238172
Rr100196	21.0798	25.6672	27.3718	26.733	22.2394
Rr105829	8.06544	4.10792	11.6857	9.74962	13.8377
Rr100181	530.499	864.132	696.458	760.923	503.463
Rr107225	96.6845	92.1703	106.713	103.275	62.2148
Rr103263	12.9879	14.8357	10.7587	11.1882	10.0456
Rr106284	6.57357	6.2396	5.03331	4.97146	5.79981
Rr100049	118.016	39.3366	0.0548988	0.0872051	0.0260567
Rr103438	1.24339	0.987674	2.42747	2.96774	2.03953
Rr102147	0	0	0	0	0
Rr106418	1.33674	1.17442	1.31673	0.877531	1.44466
Rr102501	70.5142	69.6943	34.3754	28.3191	36.4689
Rr102123	0	0	0	0	0
Rr106450	19.0485	28.4415	28.774	39.7961	27.2208
Rr106763	160.282	198.574	121.193	229.365	86.3112
Rr107322	16.5465	21.755	21.9538	36.1855	22.5329
Rr100269	0	0	0	0	0
Rr102920	0.811133	1.08407	0.412917	0.921063	0.231565
Rr106463	8.76694	12.2488	11.2462	12.9854	11.0973
Rr102317	0	0	0	0	0
Rr106798	6.78153	6.78511	8.01544	6.01741	10.0647
Rr104716	48.5639	66.8585	83.019	24.8324	82.5984
Rr106270	26.9934	8.56906	1.43408	0.861954	0.155795
Rr101293	3.5877	4.38687	5.32813	5.47669	2.44826
Rr102432	0	0	0	0	0
Rr105170	0.508469	0.945183	2.32136	1.25952	1.05234
Rr104876	11.9059	5.98271	4.39863	1.74502	1.37855
Rr106706	71.3341	134.094	164.49	145.972	169.348
Rr102733	1.32855	2.16198	1.71141	1.86854	1.3085
Rr100681	0.985127	1.91525	0.813897	0.801213	0.307251
Rr102682	0	0.0149404	0	0	0
Rr103518	3.60247	3.13831	3.16532	2.5558	2.48597
Rr103950	0	0	0	0.0384523	0
Rr105530	0	0.140038	0.0632747	0.0562573	0.0538993
Rr106943	3.18983	3.19057	0	0.0944283	0
Rr102401	0	0	0	0	0
Rr100778	52.8174	39.463	28.3302	14.4741	27.685
Rr106845	0.327429	2.06911	2.62415	3.9681	2.4649
Rr105232	0.103224	0.123694	0.691509	0.794341	0.36155
Rr101646	0	0.0252081	0.0272341	0.0102547	0.0454329
Rr105181	0.0216036	0.00786177	0	0	0.00357413
Rr100781	23.2634	21.5	22.2787	19.0526	26.658
Rr104174	0	0	0	0	0
Rr102641	0	0	0	0	0
Rr102402	20.652	17.8099	13.9021	9.11963	9.85569
Rr104000	0.0977568	0.0745812	0.00993956	0.0164994	0.00962123
Rr102584	22.6776	11.759	10.4254	11.4883	2.48968
Rr101791	0	0	0	0	0
Rr101217	0.0656459	0.0918113	0	0	0
Rr104643	0.00454763	0	0.0103167	0.00464467	0.0129361
Rr105587	3.07677	3.35307	1.8896	2.00329	1.51711
Rr106096	1.15112	0.106012	0.0059573	0.0097899	0
Rr102636	0	0	0	0	0
Rr105685	7.41393	8.39507	10.7707	8.46152	9.28747
Rr104516	29.45	39.5336	37.2293	29.8347	16.9211
Rr102056	2.92947	1.8909	0.852126	1.23351	0.340689
Rr105440	0.76702	1.20898	0.602197	0.694618	0.452489
Rr100283	0	0.0119424	0.0484647	0	0
Rr105520	19.4599	12.601	2.9549	1.8656	1.21485
Rr104094	1.0225	0.517499	0.126403	0.693763	0.120785
Rr107316	10.8257	8.67793	4.60847	4.06794	6.17765
Rr105833	6.74533	7.63558	7.05499	9.4681	10.0003
Rr104798	27.972	35.0582	28.4837	28.2443	24.8765
Rr104532	36.0497	31.4097	10.1632	11.5373	9.32365
Rr103085	0.015655	0.341113	0.608247	0.98313	0.611423
Rr102314	0.0732485	0.128594	0.298645	0.380419	0.498944
Rr101995	0	0	0	0.0081196	0
Rr106600	0.346105	0.364308	0.459209	0.50169	0.575449
Rr103116	0	0	0	0	0
Rr106682	1.73807	1.98197	0.896081	0.0949867	0.182392
Rr103597	3.34256	1.70106	0	0.00483163	0.074759
Rr100271	0.807584	0.682588	2.69594	0.91833	2.5404
Rr105952	0.0227859	2.2003	8.99019	6.47425	5.18325
Rr106978	0	0	0	0	0
Rr106987	0.55901	0.847149	2.45013	1.77841	2.06317
Rr106581	0.17377	0.122493	0.258517	0.143019	0.37538
Rr101923	5.60557	5.7312	4.68816	4.08824	3.13703
Rr102352	6.71421	0.501606	0.138728	0.0924488	0.553423
Rr101973	0.0238017	0.0124482	0.0197209	0.0370912	0.0185253
Rr102117	3.0689	0.84009	0.0171553	0.0398624	0.106732
Rr101658	8.13957	2.28918	3.54262	1.01218	4.18935
Rr105465	6.43891	7.20476	12.1057	19.2039	4.48006
Rr102648	3.94779	1.60335	0.858489	0.391193	0.470669
Rr105716	48.6212	71.0192	50.5241	44.6967	22.6597
Rr103647	142.728	129.974	94.6444	75.4551	83.6738
Rr106955	0.00799628	0.0264803	0	0	0.00325105
Rr103006	0.0760584	0.225828	0.822105	1.39957	9.10005
Rr100811	0	0	0	0	0
Rr102780	0	0.0511537	0.0591763	0.105575	0.0575077
Rr107226	0.167781	0.159337	0.133356	0.0686077	0
Rr104218	7.62329	5.75787	0.27442	0.426892	0.0382283
Rr101070	0	0.0285755	0.0084488	0.0217562	0.010641
Rr104216	2.51077	2.05676	1.51585	1.41406	0.921628
Rr105183	7.04081	4.0962	1.91632	2.47436	2.44826
Rr106703	0.187487	0.039052	0.0229379	0.0157666	0.00320033
Rr105470	24.5849	33.9388	25.4737	28.61	17.0076
Rr102508	0	0	0	0	0
Rr100659	0	0	0	0	0
Rr104257	0	0	0	0	0
Rr106177	0	0	0	0	0
Rr100973	0	0	0	0	0
Rr102365	0	0	0	0	0
Rr100145	27.0749	10.8092	0.426286	0.357084	0.0576117
Rr106139	12.1958	8.55942	13.8799	6.06208	3.83957
Rr100542	11.8417	11.192	14.2378	9.08265	10.2339
Rr106938	0	0	0	0	0
Rr107325	16.8464	17.5306	16.5241	16.5873	15.4066
Rr107171	0.427549	0.740935	0	0.043552	0
Rr102032	0	0	0	0	0
Rr100836	0.131642	0.237837	0.134332	0.108609	0.216798
Rr103571	0	0	0	0	0
Rr102836	0.960273	0.885523	0.506029	0.248556	0.548076
Rr103549	65.9873	49.6897	39.007	30.5741	67.6336
Rr101769	0.770837	0	0	0	0
Rr105683	0	0	0	0	0
Rr106436	0.381096	0.13572	0.0580418	0.105033	0.073725
Rr102893	0	0	0	0	0
Rr103663	3.7603	3.81872	4.0181	4.56079	1.74827
Rr104263	2.04551	2.08075	1.58546	2.02758	1.7832
Rr105248	0	0	0	0.070298	0.302033
Rr103440	24.775	23.9212	25.797	25.4899	18.744
Rr106589	0	0	0	0	0
Rr102244	0	0	0	0.0299059	0
Rr106152	0	0	0	0	0
Rr100356	0.00708243	0	0.00267635	0	0.0101088
Rr105377	64.4912	57.6191	58.0936	66.042	80.2804
Rr103352	21.1091	21.9307	29.8474	30.4726	41.638
Rr100359	29.1143	33.28	7.35594	7.51828	13.115
Rr105789	2.17288	1.87528	1.74546	1.47381	2.10585
Rr101720	0.0437126	0.0179887	0.0891554	0.0182016	0.0251662
Rr100943	0.118926	0.174888	0.0110844	0.0631269	0.0155514
Rr103618	0.00493403	0.0123516	0	0	0
Rr103801	3.81114	2.9893	1.32558	3.37838	0.99937
Rr106712	9.23325	1.81299	0.0188553	0.0162357	0.00832399
Rr105541	0.121164	0.0285197	0.0166309	0.00168516	0.0482642
Rr100421	0.0414671	0.0178807	0.0232581	0.0612966	0
Rr101615	0.121142	0.140219	0	0	0
Rr103486	0.0737551	0.054816	0.061495	0.261811	0.0588644
Rr101957	135.352	115.088	116.338	81.186	119.118
Rr100519	26.5205	20.3717	14.7385	16.257	8.03663
Rr106838	0.159405	0.0206068	0	0	0
Rr106601	17.3158	8.46907	1.85117	1.31664	0.824016
Rr101598	33.602	31.4502	22.136	29.8271	13.6348
Rr106831	0	0	0	0	0
Rr104273	0	0.0260217	0	0	0
Rr100017	251.944	270.139	262.4	268.783	251.698
Rr105410	20.4282	18.1039	12.5796	13.588	13.3484
Rr103103	10.1072	10.1161	14.9244	17.0772	12.5165
Rr101971	74.9135	68.9783	79.0453	60.9539	93.0422
Rr105620	0.31051	0.146251	0.110766	0.166374	0.03017
Rr102600	2.46175	2.58534	1.85806	1.9532	1.07303
Rr104058	32.2813	20.1562	1.71175	4.96049	1.48153
Rr102232	36.6833	36.1745	42.277	26.5163	42.6238
Rr100194	33.372	44.8982	48.1836	32.1466	17.6319
Rr104414	2.76539	2.44237	2.07876	1.77404	2.04845
Rr104519	0.106758	0.0853223	0	0.037815	0.105985
Rr104319	1.22504	0.612816	0.765362	0.146721	0.949838
Rr104130	0.833769	1.86182	1.40271	2.96843	2.1949
Rr103416	0.0723432	0.0924985	0.117144	0.0116354	0.0753231
Rr101590	43.7189	61.298	59.1318	57.8254	38.0929
Rr104390	0	0	0.0333764	0.0446505	0
Rr100969	127.049	165.355	83.2616	72.3171	26.7049
Rr105883	0	0	0	0	0
Rr107203	0.109373	0.035537	0	0	0
Rr106112	0.9655	0.901447	0.555651	0.498103	0.403935
Rr102520	0	0	0	0	0
Rr101966	0.096717	0.0419462	0	0	0
Rr104275	0.695807	0.120875	0	0	0.0162938
Rr102210	46.1512	44.1724	58.2901	48.7362	45.4259
Rr101854	211.62	289.136	353.257	399.503	261.093
Rr102481	0	0	0	0	0
Rr106654	17.348	19.3531	17.4406	17.5755	35.6146
Rr101221	0	0	0.190298	0.163276	0.144302
Rr101395	0.0462127	0.0194204	1.07061	0.0391296	9.19035
Rr105117	0.150622	0.0392767	0.170475	0.138611	0.184975
Rr106131	0.00363727	0	0.00181322	0.00167095	0.00184817
Rr104195	0.409334	0.255141	0.097397	0.153159	0.091154
Rr100713	2.65609	6.90269	3.61695	2.33714	2.88229
Rr100983	8.05744	10.9479	7.36706	9.68476	7.25698
Rr101721	1.06299	0.882275	1.38587	0.785402	1.21706
Rr103874	14.9808	11.9918	7.59125	9.18309	13.6931
Rr107317	1.09767	1.03139	0.631893	0.444418	0.232167
Rr107094	20.3927	19.8498	20.0714	9.7549	6.7002
Rr104848	0.094229	0.0194328	0	0.00779233	0
Rr101594	0.897349	0.852053	1.13507	1.26531	0.457404
Rr101053	0	0	0.08784	3.5e-06	0
Rr105218	0	0	0	0	0
Rr105316	0.313038	0.240676	0.0632017	0	0
Rr103593	20.5854	18.0951	15.962	15.8837	19.4321
Rr104052	0	0	0	0	0
Rr104403	3.69322	6.68062	4.36982	2.84213	4.49641
Rr100132	7.1055	7.63576	8.59859	10.386	6.75974
Rr101657	0.882299	0.959049	0.207682	1.09144	2.83852
Rr105655	0	0	0	0	0
Rr107138	0.0825313	0.0816222	0.0156255	0.0437465	0
Rr100609	0.0070272	0	0	0.633378	0
Rr104377	82.3233	19.4861	0	0.171726	0.0127922
Rr100688	22.428	50.4805	29.5264	41.2006	28.141
Rr106012	0.0554271	0.0467397	0.00607497	0.0495614	0.0370656
Rr105023	23.4694	32.3866	53.393	73.7742	54.045
Rr101507	0	0	0	0	0
Rr101779	0	0	0.173487	0	0
Rr105261	0.0920411	0.0804122	0.0648775	0.0171862	0.293159
Rr103504	3.62526	5.29732	5.27531	6.69217	6.31295
Rr106516	5.99747	5.62411	3.95894	3.41714	4.86032
Rr103199	19.9524	22.7283	31.9716	31.7846	27.3417
Rr101494	25.5876	13.4594	0.852882	1.15644	0.57758
Rr102851	1.63166	1.47126	1.01711	1.11476	0.851612
Rr101144	3.63625	4.04853	4.57473	4.28632	7.96504
Rr101297	1.56894	1.05788	1.13819	1.60075	1.43624
Rr106115	3.01907	3.33997	4.04699	3.34293	2.83064
Rr102186	8.33322	15.1375	20.6933	19.6797	8.15752
Rr102476	0.21092	0.179495	0.0565545	0.0327554	0.0054791
Rr106707	1.87113	1.65939	1.58341	1.32182	1.85002
Rr105910	3.38226	2.80836	3.01676	2.98559	3.05107
Rr106846	0	0	0	0	0
Rr103176	196.251	202.565	175.135	148.872	197.336
Rr106419	39.0907	14.657	0	0.0104828	0.0357136
Rr103066	0.769246	0.565337	0.627167	0.614057	0.6768
Rr103312	11.2558	8.65773	6.9026	7.50662	5.55713
Rr105752	6.54619	3.41424	0.257655	0.113221	0.0994884
Rr101512	0.959642	0.9365	0.481767	0.925559	0.416059
Rr102151	0	0	0	0	0
Rr102886	0	0	0	0	0
Rr100250	0	0	0	0	0
Rr102753	1.46977	5.85674	1.37933	1.08561	0.322387
Rr106400	8.46345	8.67352	11.2955	10.5026	13.2019
Rr104445	0.11182	0	0	0	0
Rr102717	0	0	0.00220005	0.00895613	0.0666325
Rr102607	0	0	0	0	0
Rr102296	11.1685	14.793	32.8289	17.1117	17.3846
Rr105066	0	0	0	0	0
Rr105564	3.11174	0.394309	0.0048177	0	0.00598957
Rr101761	1.22635	1.02828	0.521294	0.491344	0.0790936
Rr101592	0.0631861	0.0314429	0.0130484	0	0.0161461
Rr102060	0	0	0	0	0
Rr105353	52.2221	54.1086	69.6087	121.952	58.9009
Rr101471	1.05349	0.704724	0.412867	0.544384	0.599222
Rr101601	0.191221	0.283632	0.0333737	0.114427	0.049776
Rr106885	16.7768	14.998	3.43634	4.09926	2.81772
Rr106342	0.793584	0.223683	0.013494	0.00555833	0
Rr101022	0.0172128	0	0	0	0
Rr106193	63.0733	78.3863	17.8255	15.8237	50.7791
Rr101148	3.83845	2.27145	1.46496	1.06847	3.7423
Rr104343	9.14108	11.3786	15.3514	18.0497	6.6764
Rr101766	139.46	121.692	16.6135	22.3525	3.20526
Rr101777	7.27119	7.26104	5.5399	7.12529	5.58276
Rr107078	0	0	0	0	0.226371
Rr103230	0.38839	0	0.054022	0	0
Rr105043	1.86979	1.0238	1.8774	1.47141	11.0259
Rr107066	0	0	0	0	0
Rr103141	0	0	0	0	0
Rr104796	0	0	0	0	0
Rr101753	53.4302	36.6238	6.42838	10.8264	2.90313
Rr100346	4.48093	2.5882	1.52705	1.1931	0.303626
Rr100340	0.221212	0.224813	0.0685119	0.106912	0.801731
Rr106783	4.77534	13.5335	14.2566	17.2342	8.49976
Rr105537	0	0	0	0	0
Rr106351	0	0	0	1.99306	0
Rr106029	0.952799	1.49439	3.46448	4.32303	2.17028
Rr106382	5.0366	2.01714	0.0513422	0.317665	0.0574285
Rr106908	12.7892	8.27939	4.876	4.72208	4.13082
Rr105985	145.31	153.879	29.106	25.8258	46.1943
Rr103555	2.63474	2.61006	3.84415	3.15413	6.64829
Rr100765	0.53314	0.687245	0.803924	0.838836	0.185528
Rr100982	0	0	0	0	0
Rr106586	0	0.00452073	0	0	0.00496327
Rr104114	58.221	43.9874	34.6525	39.09	28.1895
Rr107250	15.8842	21.1502	15.2069	19.0359	12.5008
Rr106086	0	0	0	0	0
Rr102916	8.6634	32.3529	0.811902	0.306784	0.042844
Rr104506	8.70866	3.53022	0.1355	0.0328275	0.0298091
Rr103586	0.0143193	0.130897	0.541202	0.755227	0.563407
Rr100639	17.6631	15.7702	14.7237	16.8855	15.4241
Rr107318	2.50581	2.25525	3.56407	3.31462	4.49129
Rr102143	47.8848	40.1838	29.648	22.5151	25.079
Rr100093	0	0	0	0	0
Rr106307	9.65497	11.2769	11.574	12.8391	9.98146
Rr103460	3.32562	3.96425	4.52508	5.31072	2.94162
Rr101983	0	0	0	0	0
Rr100453	12.4517	9.62369	0.736455	0.916042	1.10088
Rr102894	11.7477	5.94611	2.20967	3.26341	5.82757
Rr102689	20.4246	22.4074	19.2468	20.0367	13.873
Rr100931	0	0	0	0	0
Rr106228	0.0136799	0.0115669	0.00990873	0.00434273	0.0069456
Rr104255	2.95056	52.7284	118.594	126.625	24.4642
Rr102118	0	0	0	0	0
Rr102089	3.70539	0.291706	0.122721	0	0.108931
Rr102006	0.14581	0.0055398	0.0067014	0.0229418	0.0711711
Rr104397	177.61	131.9	110.602	113.743	52.0316
Rr104362	0	0	0.0140954	0	0
Rr106499	18.2038	20.9774	20.979	23.13	20.7375
Rr105957	0.97972	0.997093	1.48284	1.40223	1.64715
Rr106295	0.128498	0.0272842	0	0	0
Rr105291	5.10044	5.86682	7.61786	9.3911	3.25592
Rr102000	0.492198	0.537194	0.629349	0.721333	0.600046
Rr105924	0	0	0	0	0
Rr102842	19.1061	21.5936	20.288	21.8371	30.1614
Rr102270	434.644	351.573	275.881	455.745	293.945
Rr103603	0	0	0	0	0
Rr106098	1.89328	1.82056	1.95405	1.53084	1.75294
Rr104979	0	0	0	0	0
Rr101522	39.4576	33.9565	67.7521	51.1476	86.0944
Rr106123	11.2805	10.1836	4.3411	3.79404	6.80948
Rr105271	1.83067	2.15824	3.71659	4.18671	5.06725
Rr102628	0	0	0	0.0385057	0
Rr100605	0	0	0	0	0
Rr104939	0.0557014	0	0	0.0156836	0.0155124
Rr100477	18.3293	22.0138	20.7744	10.0436	12.7398
Rr106880	7.58883	3.48236	1.99918	2.10037	0.963875
Rr101156	19.5581	19.848	41.2604	10.8521	5.73224
Rr106404	0.398298	0.554152	0.104517	0.190487	0.138688
Rr103082	0.03462	0.0402388	0.287686	0.0889417	3.1086
Rr102606	0.00644324	0.0392644	0.14429	0.090467	0.88445
Rr102084	0.0517009	0.0312516	0.137894	0.0673103	1.02284
Rr105917	0	0	0	0	0
Rr100899	32.534	11.4229	0.305784	0.169786	0.132047
Rr103291	4.69435	4.91483	3.19357	4.18265	1.34531
Rr101179	0	0.0100546	0	0	0
Rr101123	4.96961	6.12946	3.1445	3.71096	4.79731
Rr101802	19.108	23.1791	30.2555	13.6818	36.862
Rr101189	0	0	0	0	0
Rr105114	0.289723	0.311146	0.132708	0	0.118311
Rr100922	62.7327	11.1516	3.5801	0.034107	9.02177
Rr105195	0	0	0	0	0.379063
Rr104295	51.656	41.0516	48.2643	47.1579	26.6441
Rr102756	0	0	0	0	0
Rr106641	0.249457	0.25632	10.2149	14.4312	187.275
Rr106292	87.0912	7.92446	0.370706	1.64824	0.209313
Rr102732	12.4995	23.5592	31.1936	46.4626	21.9699
Rr102336	3.22822	1.95062	0.975818	0.45318	1.37571
Rr104505	0	0.0225785	0.0097971	0	0
Rr105019	0	0	0	0	0
Rr103510	0.91655	17.1589	167.913	112.494	196.461
Rr102411	14.2679	7.02091	0.717462	0.219972	0.278299
Rr102307	0.636171	0.732873	0.404471	0.786302	0.419552
Rr101888	26.6047	22.7315	6.84233	4.68427	0.953153
Rr104662	2.49089	0.897135	0.411697	0.197702	0.0446991
Rr102675	3.20808	11.2121	10.8326	34.2046	6.51229
Rr104261	0.0361047	0.0335138	0.099769	0.0500228	0.167843
Rr102795	0.0068062	0	0.0033487	0.0034251	0
Rr101667	0.70924	0.442882	2.22703	1.05955	9.83514
Rr103000	2.99653	1.75278	0.405928	0.583485	0.409982
Rr106915	0	0	0	0	0
Rr105897	0	0.0866463	0.070515	0.06449	0.0705793
Rr106996	5.83276	1.29848	0.0739153	0.0754621	0.180693
Rr104728	0	0	0	0	0
Rr104405	0.0374466	0.0173758	0.0985184	0.00719887	0.60236
Rr102027	0	0	0	0	0.0160151
Rr104601	0.262746	0.238123	0	0.0849385	0
Rr104192	0.10856	0.0437778	0	0.0264152	0
Rr103355	43.4685	34.5399	9.92296	9.97868	5.81433
Rr100395	4.18226	3.34697	3.5944	3.99882	13.2623
Rr104683	14.8251	12.2532	9.09798	7.8986	12.6645
Rr101907	1.17556	1.00064	1.04842	1.8738	1.6602
Rr100832	0	0	0	0	0
Rr103883	0	0	0	0	0
Rr102744	0.12076	0	0.22709	0.280639	0.68159
Rr100516	3.47027	5.77476	1.70286	1.32664	0.46517
Rr105287	0	0	0	0	0
Rr104048	4.59337	4.25851	3.82082	4.61869	2.71366
Rr106326	0	0	0	0	0
Rr102858	20.7439	16.0959	14.2114	10.3044	2.54802
Rr100735	0.0144735	0.0056079	0.0179727	0.00455147	0.0157182
Rr105868	0	0	0	0	0
Rr103156	8.00371	9.53303	11.1746	12.1552	9.31599
Rr102978	525.061	480.805	485.699	559.623	587.845
Rr104813	75.0362	89.5346	63.2363	59.8646	46.7138
Rr104584	0.189441	0.22993	0.677283	0.823032	1.82131
Rr100354	32.5471	38.499	27.8763	27.0591	18.8927
Rr103023	4.06214	4.13164	3.25911	3.21895	7.21716
Rr101972	0	0	0.0139576	0	0
Rr107034	5.50846	6.61793	5.43952	5.88022	5.54583
Rr102663	0	0	0	0	0
Rr105790	1.24394	0.83567	0.308306	0.268762	0.0279763
Rr102310	0	0	0	0	0
Rr102182	1.47741	0.897427	0.480367	0.365659	0.0231813
Rr104491	0	0	0	0	0
Rr101913	0.405215	0.373812	0.0218505	0.0104166	0.00641183
Rr105317	0	0	0.0512217	0	0
Rr101989	0	0	0	0	0
Rr101603	2.38168	2.06541	1.72812	1.70577	0.966723
Rr106559	109.005	134.898	102.34	125.025	71.9254
Rr100245	18.1704	21.5404	17.4286	9.48122	11.1132
Rr101227	8.01721	9.7461	2.35477	5.06865	1.92879
Rr104271	1.61384	0.938975	2.63475	0.385417	1.89885
Rr101216	6.50373	3.04076	1.61812	0.739043	6.06455
Rr106758	0	0	0	0	0
Rr106736	83.9311	74.2038	73.37	86.6913	67.9675
Rr104359	15.9143	18.5603	16.2294	18.1571	11.9539
Rr104166	0.00305985	0.00922173	0.00904075	0.013943	0.00290889
Rr105360	4.8248	3.87492	2.22697	2.74796	1.08064
Rr100785	0.134478	0	0	0.0236176	0.0471187
Rr103558	8.79879	8.04053	3.14155	4.0365	2.14008
Rr105072	27.4655	35.3909	33.7	46.0264	50.8437
Rr102895	0	0	0	0	0
Rr100299	0.670794	0.501988	0.398687	0.685095	0.32319
Rr101958	4.03327	2.76865	3.42871	4.67572	2.62357
Rr106509	0.293949	0.0677958	0.00774277	0	0.0149718
Rr103583	7.70523	10.5029	8.50012	6.79319	8.97218
Rr100921	1.80805	0.194643	0	0	0
Rr101817	0	0	0	0	0
Rr101248	0	0	0	0	0.184939
Rr106375	204.044	126.157	157.472	110.424	3.71473
Rr106692	11.7411	7.95709	6.57748	4.34504	12.6704
Rr106231	108.624	6.05435	469.663	129.066	284.496
Rr101690	0	0	0	0	0
Rr106282	0.603256	0.622857	0.780898	0.700543	0.078917
Rr102767	0.453695	0.365653	0.119795	0.136907	0.07918
Rr104604	0.361637	0.885428	0.429064	0.596456	0.204954
RrARF1	36.7283	16.2239	9.48458	6.76003	27.6501
Rr101442	0	0	0	0	0
Rr100602	149.194	50.7862	1.92192	1.8183	0.463244
Rr106673	19.1622	19.679	17.1868	18.6554	22.9477
Rr104996	0	0.0660839	0	0.0431387	0.0467383
Rr104720	0.00787413	0.0101043	0	0	0
Rr106478	7.39203	7.17446	1.72215	1.1347	0.434993
Rr106104	3.5474	1.77622	1.08418	0.919223	2.04581
Rr106769	0.0733058	0.053055	0.0443133	0	0
Rr100182	0.0413267	0.0782913	0.0262068	0.216305	0.0249943
Rr106742	5.89268	2.62804	2.47912	1.7667	2.0077
Rr105082	0.0919347	0	0	0.204302	0
Rr104847	0.302234	0.141424	0.118526	0.281557	0.0130196
Rr107263	130.118	127.103	122.484	113.22	131.089
Rr100772	9.55874	11.0693	17.9913	18.9892	18.7304
Rr100229	3.7406	1.65209	0.115202	0.0763872	0.0257159
Rr101267	0	0	0	0	0
Rr106222	0	0	0	0.0346763	0
Rr103939	0.254578	0	0	0	0
Rr106841	6.10363	9.32647	2.67465	3.46137	0.79633
Rr104656	0	0	0.0137406	0	0
Rr103870	1.30308	1.49034	2.81064	1.33224	3.9428
Rr102873	0	0	0	0	0
Rr105761	19.7825	17.8122	22.2782	22.8011	20.002
Rr103988	0	0	0	0	0
Rr101355	5.84032	5.11132	4.34548	3.66091	1.21678
Rr105387	0	0	0	0	0
Rr100309	6.98338	5.91336	9.03083	9.90574	8.23399
Rr100549	0.333549	0.335864	0.195873	0.053968	0.111535
Rr104278	0	0	0	0	0
Rr103587	4.42433	9.04978	8.65438	18.9314	5.35042
Rr104086	0	0	0	0	0
Rr105951	0.193922	0.125974	0.138975	0.159491	0.0301922
Rr106313	0	0	0	0	0
Rr105608	0	0	0	0	0
Rr104085	0.144596	0.540191	0.508713	0.226436	0.0452323
Rr104776	0.69933	0.136778	0.0477792	0.140629	0
Rr104238	0.189243	0.0573673	0	0.162829	0.135625
Rr105122	0	0	0.00677013	0	0
Rr105175	0	0	0	0	0
Rr105225	0	0	0	0	0
Rr102482	0.00390487	0.00586461	0.00307053	0.00258065	0.00500143
Rr102321	6.06035	3.49101	1.34639	1.6998	1.01996
Rr105323	44.0681	46.2652	33.7864	32.2587	45.3086
Rr107132	55.265	36.8129	64.2464	65.3258	87.5923
Rr102294	0	0	0	0	0
Rr101492	105.367	104.647	54.2906	41.7891	50.5534
Rr103562	0	0	0	0	0
Rr100553	27.0608	24.5857	27.1079	26.4543	30.2097
Rr100089	6.9856	3.49138	3.76283	4.07749	6.5159
Rr104882	4.70225	2.55283	7.51748	2.31708	24.249
Rr104308	0	0	0	0	0.0058545
Rr102951	0.185132	0.189099	0.243444	0.0284016	0.206994
Rr103398	0	0	0.0261619	0	0
Rr103812	0.264263	0.111538	0.01071	0	0
Rr106462	32.5246	42.1466	53.5421	58.2647	75.423
Rr104479	12.6154	23.6407	38.7206	25.4824	17.9121
Rr103373	59.908	67.0382	58.5803	38.7659	45.3262
Rr101147	11.8719	12.7106	7.17071	8.39497	7.44753
Rr104264	0	0.0586566	0.0104782	0	0.112187
Rr103324	0	0	0	0	0
Rr104533	0.0127614	0.0527386	0.0140241	0	0.0243134
Rr100893	5.19809	2.80004	1.60061	0.738471	0.94656
Rr103902	0	0	0	0	0
Rr100631	53.6251	48.0273	52.589	43.2934	66.6272
Rr106483	41.385	40.5658	40.3488	24.2737	30.4521
Rr100595	6.58802	7.09841	10.212	10.2793	18.377
Rr100919	16.3305	50.9525	19.2312	39.2151	13.9658
Rr103481	1.29709	1.92429	2.28643	1.76615	1.69308
Rr101803	27.7252	29.1164	25.1506	30.3821	33.2683
Rr106157	0	0	0	0	0
Rr105469	339.358	158.809	233.952	84.7555	45.5746
Rr101852	0.0875577	0.0611127	0.0293261	0.0697647	0.00901777
Rr104596	2.76112	2.37334	1.2783	0	1.0652
Rr102979	0.343549	0.461985	0.183886	0.204798	1.72281
Rr104386	0.686292	1.19156	14.6474	22.0531	14.0386
Rr104131	1.31876	1.26392	1.19352	1.22316	1.13613
Rr100489	0.00610947	0.00506361	0.00797057	0.00359103	0.00855136
Rr107016	69.007	6.82899	0.0426707	0.041605	0.094817
Rr100510	0.0510407	0	0	0	0
Rr105211	6.22126	1.82538	1.73488	1.18943	1.15749
Rr104712	0	0	0.159301	0.250957	0.231947
Rr103469	14.6342	20.9058	23.2185	23.026	61.4092
Rr103147	3.8013	4.64688	5.13067	4.82015	3.9371
Rr106294	169.38	70.8738	56.8228	3.64711	3.58489
Rr105925	0	0.505617	2.92983	1.32244	0.632783
Rr103451	0.283927	0.246795	0.260656	0.592446	0.435578
Rr101332	22.1243	50.9249	19.5594	11.22	9.93106
Rr104250	0.541665	0.514784	0.443285	0.180558	0.288672
Rr102268	0	0	0	0	0.096165
Rr105617	35.8812	31.057	22.4067	18.8685	29.9087
Rr103311	23.4207	24.3977	24.471	18.8146	19.0741
Rr103627	131.468	128.035	120.405	107.649	113.961
Rr105996	19.838	17.4662	19.9469	18.3774	20.1131
Rr104199	5.72708	7.21848	5.41766	7.0535	3.71289
Rr104589	25.6365	24.3099	15.8405	11.3461	15.3385
Rr101232	152.42	10.8368	0.267703	0.528061	0.298404
Rr102760	10.613	6.49752	0	0	0
Rr103372	0.196731	0.235401	0.119868	0.145043	0.0971824
Rr103365	0	0	0.429477	0	0
Rr104249	0	0	0	0	0
Rr103698	17.793	11.4694	2.37784	2.84671	0.796691
Rr101722	0	0	0.00826853	0	0.0305632
Rr103808	0	0	0	0	0
Rr100584	0	0	0	0	0
Rr102077	0.0083552	0.0104479	0.0173093	0	0
Rr101756	33.3032	17.5558	7.29205	4.94862	9.07239
Rr100537	0.0098858	0.0063818	0	0	0
Rr100366	37.1125	30.0567	18.7286	13.446	13.869
Rr104478	0	0	0	0	0.0578087
Rr102642	0	0	0	0	0
Rr100420	11.9042	12.502	12.2011	11.4561	12.5693
Rr104806	45.2321	37.3003	27.1412	25.0518	40.4605
Rr100649	0	0	0	0	0
Rr104706	13.0653	10.9859	14.257	16.1369	25.3272
Rr103684	0	0	0	0	0
Rr106349	15.3034	18.9083	16.4554	24.127	11.6029
Rr100073	49.4506	63.9369	59.7616	68.5426	65.8664
Rr103958	16.8141	18.2331	19.4358	20.5959	22.2132
Rr101207	0	0	0	0	0
Rr102141	53.234	61.465	85.3048	65.4554	85.4664
Rr103923	5.35916	1.83094	1.26891	1.89973	1.827
Rr102367	0	0.0062087	0.00544563	0	0
Rr106126	0.350131	0.285678	5.45207	2.95641	9.52824
Rr104240	0	0.0371836	0.0041897	0	0
Rr104113	10.9423	9.14335	4.82492	3.35039	4.33309
Rr106828	0.0101207	0	0	0	0
Rr104623	44.1684	41.2675	5.19684	4.04748	1.83527
Rr102073	53.7965	37.9597	8.50372	7.34757	12.545
Rr103310	0	0	0	0	0
Rr100153	195.735	133.234	61.2117	61.5528	39.9822
Rr105046	0.356906	0.778533	0.557171	0.219898	0.515823
Rr100569	0	0.326582	0.363168	0.450384	0.389438
Rr101115	0	0	0	0	0.00225322
Rr104272	0	0	0	0	0
Rr103960	0.0107192	0	0	0	0
Rr104870	0.985811	0.642274	0.284848	0.425726	0.174168
Rr103809	2.54839	0.621819	0.333992	0.274258	0.385154
Rr106567	33.2403	33.5544	32.9857	26.9604	18.7165
Rr103384	88.6641	104.668	174.892	236.282	164.915
Rr104373	395.464	369.149	443.422	305.674	315.742
Rr105827	0	0	0.0119092	0.00653423	0.00929807
Rr104541	0.0393969	0.0783872	0.0100168	0.00884713	0.0495498
Rr105488	0	0	0	0	0
Rr103632	51.1282	28.9339	0.607429	0.32026	0.548975
Rr104969	0.009479	0.0117813	0.0047053	0.00436767	0
Rr101185	6.09156	8.21731	5.91136	3.96305	4.32033
Rr106623	1.8017	1.59138	0.936042	1.02357	0.596261
Rr102226	28.3398	43.0577	39.8057	65.7229	29.1906
Rr100807	24.8802	12.808	5.95862	1.63057	2.25281
Rr106766	0.368957	0.0600696	0	0	0.00631847
Rr106301	0.150289	0.427602	1.93028	0.526309	1.48336
Rr101505	7.41662	7.65799	8.35042	6.6553	11.7493
Rr106061	1.95114	1.89292	1.85476	1.8301	2.93111
Rr106044	26.8926	28.3417	25.1726	18.3703	18.7048
Rr103703	0.128705	0.0789607	0.0514446	0.0281248	0.0452907
Rr104324	0.745546	0.924313	0.615988	0.957671	0.342843
Rr102041	4.52936	4.36615	2.61527	2.653	2.14136
Rr106615	30.0312	32.9596	23.6907	30.2504	29.9071
Rr103832	3.27342	3.70385	3.01134	2.80643	3.02867
Rr106417	58.6676	44.1873	29.0682	23.922	23.1453
Rr102044	1.67467	1.54506	1.035	0.926374	0.820386
Rr107108	0	0	0	0	0
Rr104809	3.2661	6.50657	5.97709	4.79146	6.82321
Rr105050	63.9544	82.7182	47.1653	36.1223	27.8189
Rr100632	2.22516	2.49464	3.03846	3.68597	4.54578
Rr105949	0	0.36762	1.25154	0.985552	0.920306
Rr101874	0.270413	0.166091	0.0476496	0.028611	0.0107934
Rr106833	3.28722	2.3941	1.95288	2.42376	2.47575
Rr106428	10.3488	13.7588	8.80117	9.86931	12.4035
Rr103374	15.1859	14.4579	15.7611	19.412	27.4647
Rr102020	31.2597	31.9665	26.1296	26.1072	45.6992
Rr101558	0.20991	0.0235714	0	0	0.0659473
Rr102989	0	0	0	0	0
Rr104771	6.21313	4.27268	4.46334	3.97471	4.49469
Rr106141	0.0732371	0	0	0	0.0054982
Rr106655	12.8946	14.1858	15.4317	19.1661	12.4147
Rr106407	7.41903	1.30282	0.01907	0	0.0492937
Rr101143	53.9363	52.1353	43.0634	33.515	22.8962
Rr103764	3.69987	0.000316667	0.0984747	0.796944	0.402427
Rr104288	126.62	149.822	137.711	125.223	280.12
Rr103767	2.18122	2.24159	6.87078	3.55615	11.0227
Rr101387	0.324284	0.276999	0.288425	0.173227	0.191219
Rr104342	0	0	0	0	0
Rr104831	0.0679773	0.0652164	0.0172261	0.033753	0.0650674
Rr101804	4.62885	2.36895	1.08804	0.93555	0.435069
Rr101506	14.3563	13.8617	13.3336	16.2452	6.35829
Rr105454	1.22359	1.98542	0.8062	0.652947	0.450682
Rr101476	6.50672	6.91094	6.55392	6.38844	6.25347
Rr100130	217.116	176.459	227.302	284.419	195.658
Rr104874	10.171	5.0165	1.07336	0.471296	0.350967
Rr103091	0	0	0	0	0
Rr102868	0	0	0	0.0608166	0
Rr106490	0	0	0	0	0
Rr103444	0.246781	0.218241	0.0650171	0.0667198	0.00718887
Rr103112	0	0	0	0	0
Rr104064	18.7269	3.4009	1.21661	0.702291	2.14511
Rr101468	0.663386	0.682397	0.668361	0.810878	0.761259
Rr100742	0	0	0	0	0
Rr104943	28.649	22.5526	40.8969	27.885	27.6693
Rr101613	474.444	300.519	407.062	265.681	132.577
Rr100968	0	0	0	0	0.0339807
Rr103748	0	0	0	0	0
Rr106468	7.61206	10.0359	9.41249	10.3856	10.9226
Rr100511	0	0	0	0.0193108	0.048865
Rr105421	0.258924	0	0	0	0.0603177
Rr107236	0.575769	1.96126	21.1743	13.9908	11.659
Rr107170	24.3909	28.2309	25.345	29.2527	21.5775
Rr107106	11.2071	9.43679	7.70211	7.93958	4.53982
Rr102506	0.0333195	0	0.072505	0.0315992	0
Rr101627	2.24848	2.20672	1.7616	2.13015	2.6548
Rr102034	0.0362539	0.0150578	0.0740987	0.103426	0.0122752
Rr103495	1.94227	1.45155	1.39939	1.18457	1.39664
Rr103332	8.64404	11.8064	7.04616	7.37539	5.19319
Rr106679	1.28934	1.42276	1.20191	0.774259	0.691001
Rr103454	34.5411	41.0738	31.9772	40.9415	24.8126
Rr101718	26.7311	32.1979	28.7023	27.0868	63.0211
Rr100883	34.7099	22.6478	12.2433	14.9943	3.05287
Rr101918	0.79906	1.28073	0.282739	0.565441	0.241983
Rr107051	20.2805	17.0063	21.3123	11.4352	24.396
Rr103609	1.16586	0.581907	0.0949907	0.153978	0.0285925
Rr106441	0	0	0	0	0
Rr101327	190.122	204.225	127.545	129.612	113.246
Rr105485	10.1671	10.1274	7.65069	8.10688	5.63362
Rr102839	0	0	0	0	0
Rr107035	0.471664	0.480302	0.426603	0.345674	0.285807
Rr103133	1.10569	0.932104	2.20514	2.00194	1.0867
Rr104133	0.134394	0.0179934	0.0209063	0.0202581	0
Rr105862	0	0	0	0.011369	0
Rr102340	1.04685	0.900816	0.69511	0.358973	0
Rr106408	0	0	0.0137191	0	0
Rr103118	0.264106	0	0	0.0216716	0
Rr100707	0	0	0	0	0
Rr104499	0.646929	1.89083	1.12857	1.41043	1.93627
Rr102664	0.278693	0.109816	0.144974	0.058419	0.257596
Rr104129	0.0109507	0.00821123	0.0115176	0.00587583	0.0141604
Rr104554	0.278128	0.0889977	0.149132	0.283545	0.384289
Rr103847	0.131635	0.121735	0.198359	0	0
Rr104998	1.71732	2.00669	1.27896	1.54432	0.774585
Rr105566	0.643426	1.16677	0.239014	0.301943	0.0149712
Rr105107	0.509468	0.499438	0.0592731	0.0120629	0.166974
Rr105506	4.71119	2.73187	0.576187	0.48079	0.480412
Rr106171	0.0655653	0.0512889	0.00654303	0	0
Rr103244	0.00701427	0	0.0053288	0	0.0285014
Rr102003	0.933956	1.4766	1.66626	2.4249	1.27233
Rr101788	9.23297	7.75322	5.85539	6.56867	5.52862
Rr104761	0	0	3.77187	3.46667e-08	0
Rr103826	0.0984087	0.0531963	0.01404	0	0.041406
Rr102292	5.31187	5.80022	26.4672	17.9732	27.5419
Rr103102	0	0	0	0	0
Rr100241	76.5473	87.6052	67.1288	61.8939	54.5401
Rr101094	0	0	0	0	0.0098763
Rr100042	4.68003	5.61405	7.5293	9.29604	10.8879
Rr104018	234.371	132.887	86.3304	32.4127	73.7633
Rr104906	0	0	0	0	0
Rr106857	6.00212	5.42469	4.59016	4.74902	6.4203
Rr104435	7.18403	7.4396	6.72459	6.63713	7.80598
Rr100291	0	0	0	0	0
Rr106716	17.0246	17.2088	30.6816	19.6149	12.9627
Rr104603	7.03427	5.40112	3.15567	4.40324	3.19175
Rr102643	0.0172516	0	0	0	0.0123264
Rr101096	2.15047	1.56295	1.35039	1.52667	0.353328
Rr103049	19.5017	21.6431	20.6238	22.9489	32.1004
Rr102493	0.997818	0.922217	0	0	0
Rr100067	2.13912	1.04452	0.0631158	0.0839796	0.092332
Rr103565	0	0	0	0	0
Rr100924	0	0	0	0	0
Rr103360	3.72668	2.93279	2.73085	0.965527	8.4258
Rr101112	0	0	0	0	0
Rr100658	0.403743	0.641576	0.393504	0.384758	0.175222
Rr104369	0	0	0	0	0
Rr104191	12.0959	10.646	10.9035	11.6402	2.96155
Rr102583	14.5684	8.36531	5.51848	3.15476	7.86146
Rr105803	0.0112859	0	0	0	0
Rr101586	1.21523	0.407034	0.160657	0.277393	0.09721
Rr100723	0	0	0	0	0
Rr107284	73.7499	107.493	120.096	138.455	182.988
Rr105497	0.116604	0.0194936	0.00941233	0.0240937	0.00439917
Rr101538	12.8659	10.1134	8.84899	5.39952	4.65177
Rr106256	0.00278308	0	0	0	0
Rr105493	0.564742	0.0820915	0	0	0.0140636
Rr102355	0	0	0	0	0
Rr101843	46.3184	67.9862	29.9503	22.2388	11.2159
Rr101275	17.4915	20.6335	25.177	31.5031	29.3205
Rr104304	1.25489	1.26508	1.40606	1.55734	1.59393
Rr100164	0.0147652	0	0.100545	0.0387474	0.0304203
Rr106779	0	0	0	0	0
Rr107005	26.3395	15.9746	10.9065	7.04326	6.69743
Rr105633	1.54607	2.4882	2.60775	3.37166	1.85849
Rr100621	3.84884	5.3185	6.07038	6.19025	8.58146
Rr101536	2.32103	1.05965	0.0381441	0.0643614	0
Rr103430	0	0	0	0	0
Rr106143	0	0	0	0	0
Rr104607	14.9638	3.62799	2.13234	2.19992	0.721576
Rr101773	0.0784593	0.174315	0.433786	0.377863	0
Rr100655	0	0	0	0	0
Rr106785	7.41146	5.1353	0.91014	0.66865	19.2263
Rr106485	4.4199	2.80139	2.9565	2.70461	2.61303
Rr106498	0.478682	0.375505	0.0358604	0.0288475	0.0709114
Rr105681	1.1217	1.31856	0.748776	0.927274	0.322286
Rr103734	0.253477	2.25775	0.848348	1.18802	0.336947
Rr105040	0	0.0387653	0	0	0.0828363
Rr103237	9.85337	9.01978	3.94742	3.98547	3.03803
Rr102889	2.5736	3.8129	1.90342	1.82008	2.73432
Rr105241	0	0	0	0.0538283	0
Rr102429	5.46232	4.78891	4.89395	4.83915	5.16549
Rr105365	6.00336	10.3618	14.5924	17.3995	10.7726
Rr105194	74.333	122.444	200.588	241.653	134.741
Rr107125	19.5103	15.4186	7.42198	9.88403	4.70658
Rr105830	101.481	70.1379	77.2367	58.6549	20.1657
Rr101960	86.4823	57.3881	2.89159	1.93854	0.904715
Rr101809	49.958	44.3879	8.31925	5.877	2.14526
Rr101489	4.44816	5.35441	6.65041	5.05041	17.69
Rr106568	20.3055	20.8036	14.9321	17.031	14.0409
Rr101728	0	0.0994263	0.419006	0.61178	0.349068
Rr106582	38.8146	35.9793	34.2151	28.2958	25.3353
Rr102152	0.895305	0.840002	0.438706	0.538738	0.211893
Rr106839	3.41428	0.869423	0	0.077093	0.083249
Rr106719	38.8817	13.4688	1.14209	1.03951	1.66191
Rr100759	2.49188	3.76436	5.27406	7.26661	12.747
Rr101949	30.5996	51.3023	27.4724	49.1893	22.9661
Rr107136	8.16767	4.75441	2.78073	1.85334	8.19883
Rr102380	0	0	0	0	0
Rr107177	0.403376	0.0525762	0.00458797	0	0
Rr102608	2.44332	3.74105	2.46884	2.25561	1.7793
Rr102653	43.276	27.8824	2.64092	1.5698	4.71943
Rr104027	0	0	0	0	0
Rr106065	36.1208	33.7784	29.4171	27.2007	32.7328
Rr101106	0	0	0	0	0
Rr105588	0.654102	0.192782	0.0545194	0.0428547	0.0595147
Rr104498	5.95797	5.0015	3.49663	5.0588	4.06631
Rr101404	5.55706	5.26348	6.27777	6.55215	4.95894
Rr105064	19.1464	18.9254	16.4336	16.4167	24.4286
Rr101459	0.180973	0.0347381	0	0.0208788	0.00572077
Rr102972	13.8478	12.1637	6.27856	7.96229	2.28317
Rr102261	0	0	0	0	0
Rr102295	0	0	0	0	0
Rr106590	0	0	0	0	0
Rr102811	0	0	0	0	0
Rr106551	0	0	0	0	0
Rr101044	0	0	0	0	0.015592
Rr101432	2.94731	2.65844	1.21149	1.22471	1.67203
Rr102525	0	0	0	0	0
Rr105918	0	0	0	0	0
Rr101114	19.0249	10.8322	3.1662	3.20223	3.67589
Rr102179	0	0	0	0	0
Rr105795	0	0	0	0	0
Rr104523	0	0	0.0546523	0	0
Rr102028	3.85538	3.50706	1.31275	1.02781	1.09925
Rr102245	0	0	0	0	0
Rr103578	0	0	0	0	0
Rr102502	2.73296	2.98729	3.07226	2.30111	4.35027
Rr102184	19.7167	19.5535	16.583	10.1991	8.21898
Rr103016	0.0082433	0	0	0	0
Rr106605	0	0.656251	0.690026	1.69283	0.91493
Rr103606	3.05673	3.40764	2.10267	3.12724	1.054
Rr106470	2.64289	0.341064	0.030562	0	0.0552086
Rr102312	0	0	0.10447	0	0
Rr103664	9.05009	13.9742	15.8383	19.0193	16.8929
Rr104510	0.7644	0.524788	0.371792	0.683578	18.7993
Rr102046	57.9861	41.0566	10.4184	7.66794	2.12495
Rr107251	124.651	249.275	187.226	176.069	106.987
Rr100720	0.0196861	0	0.00814	0.0475585	0.0174961
Rr102155	13.2174	12.5706	7.21563	5.64163	6.70848
Rr107257	21.9014	25.2176	31.6371	42.2464	19.8717
Rr102810	0	0	0	0	0
Rr106524	3.50189	2.51035	2.22351	1.93531	0.167725
Rr106260	0.16548	0.366792	0.497798	0.377872	0.626946
Rr104281	113.547	157.862	293.95	209.409	111.963
Rr102694	0	0.212843	0.421137	0.0785957	0
Rr103681	21.7559	21.1331	13.0875	16.5494	20.1396
Rr105516	3.74196	1.9141	1.30344	2.38885	2.25298
Rr101299	53.6243	56.7614	62.7547	48.4869	83.2314
Rr102838	0	0	0	0	0
Rr105355	18.5069	17.9119	18.2238	19.2253	22.6171
Rr103400	3.00337	2.13979	0.440653	0.193316	0.150483
Rr102418	1.89181	1.91144	0.161283	2.43775	0.46224
Rr107288	55.0429	32.8994	23.2271	24.4305	38.0328
Rr101351	11.8557	10.3671	7.91913	7.03003	5.72979
Rr106170	0	0	0	0	0
Rr103648	0	0	0	0	0
Rr100590	0	0	0	0	0
Rr100233	0.714335	0.0993299	0.0107055	0.00623209	0.00761252
Rr104631	323.851	92.0419	7.57853	6.26592	2.40207
Rr106359	6.647	10.2807	12.6963	16.0051	7.95526
Rr101630	24.6221	28.0853	29.6175	30.0388	26.8193
Rr104526	0.10702	0.0178278	0.0263839	0	0.00722537
Rr100473	0	0	0	0	0
Rr100779	0	0.57095	0	0	0
Rr102013	48.4954	57.446	60.0917	64.2945	41.9084
Rr102421	0	0	0	0	0
Rr106774	25.2314	31.164	23.0394	30.0315	21.844
Rr101673	0.160721	0	0.0229494	0	0
Rr101914	0	0	0	0	0
Rr106624	18.3498	53.7971	46.2196	64.1963	57.3507
Rr103053	0.000357227	0	0.133498	0.184403	0.0722471
Rr106097	2.01252	1.71699	2.50128	1.93604	4.41521
Rr103977	0	0	0.00987623	0	0
Rr100946	0	0	0	0	0
Rr106690	0	0.00865264	0.00474938	0.0036951	0.00687687
Rr106314	0	0	0	0	0
Rr100736	0	0	0	0	0
Rr105030	0	0	0	0	0
Rr102754	1.20596	1.24199	0.809738	0.830844	0.879554
Rr103850	1.66513	0.811147	0.0710851	0	0
Rr106910	0	0	0	0	0.0219165
Rr106457	1.45057	0.350174	0.201394	0.135591	0.0117617
Rr101822	17.4314	13.3869	12.1994	12.0204	15.1919
Rr107188	0	0	0.0207839	0.0504058	0
Rr101644	0.706434	0.781972	0.806018	1.05556	0.468065
Rr101984	0	0	0	0	0
Rr101656	9.94237	11.0835	12.3873	13.0199	7.83451
Rr103266	9.87716	14.74	22.7095	33.1526	29.6011
Rr102669	0.037483	0.047213	0.199093	0.0682799	0
Rr104171	5.42219	3.87861	1.85515	1.63584	1.91271
Rr106391	404.145	429.569	369.471	520.014	499.748
Rr102464	0	0	0	0	0.0156176
Rr104212	5.88435	5.39711	5.74529	4.97684	12.4583
Rr100088	1.31292	1.6409	1.87945	2.23996	3.06865
Rr102258	5.38332	7.28296	4.3615	5.0733	3.3054
Rr106003	0	0	0	0	0
Rr102877	0.0684345	0.0761266	0.0515155	0.0657663	0.0888042
Rr103918	27.163	30.2816	23.6614	25.1719	29.1113
Rr106277	2.20656	2.49231	2.43265	1.69126	2.04741
Rr106064	1.26548	10.6737	6.31881	4.9427	2.98261
Rr106948	9.11296	8.76339	14.353	18.2562	8.27187
Rr102483	0.350284	0.157577	0.0332819	0	0.0286294
Rr106773	0.659973	1.45828	0.57359	0.720023	0.780756
Rr106271	30.684	28.4864	16.2675	14.3066	17.6677
Rr100111	0	0	0	0	0
Rr105879	0.261142	0.113209	0.035334	0.0518397	0
Rr102570	28.6507	35.418	21.9159	45.2051	25.5731
Rr106414	0.063623	0.416097	0.81542	0.763904	5.10364
Rr102329	2.024	2.31369	1.5967	1.87323	1.82697
Rr106124	0.254433	0.0986823	0.0965327	0.0472307	0.103759
Rr107303	0	0	0	0	0
Rr106899	14.098	11.0181	10.032	7.10593	4.4852
Rr104830	8.99313	13.946	12.3286	11.9744	25.0765
Rr103600	3.75051	1.86591	0.799536	0.696581	0.161203
Rr102160	0	0	0	0	0.0265647
Rr106651	0.115307	0.0541793	0.0114811	0.0230182	0.00243943
Rr106174	3.33455	2.52451	0.855524	0.766989	1.0903
Rr104957	54.8947	71.6576	48.0514	48.3576	49.3975
Rr100662	0.469387	0.528113	0.58256	0.472776	0.356284
Rr100023	3.92969	4.48593	1.60581	1.24532	0.759662
Rr106356	1.13567	0.892235	0.435367	0.499497	0.341493
Rr101982	13.1153	12.8144	4.50394	3.00169	5.37376
Rr103889	0	0	0	0	0
Rr101572	0	0	0	0	0
Rr106250	0	0.00869527	0	0	0.0189177
Rr104436	0	0.0343047	0.115007	0.0260283	0.141106
Rr102272	0.0154135	0.037153	0.042355	0.0711714	0.0038723
Rr106767	0	0	0	0	0
Rr100744	12.5991	10.9964	11.461	10.6766	20.1574
Rr103125	0	0	0	0	0.00314251
Rr103861	11.3863	16.6749	17.02	20.3525	13.2547
Rr104115	0	0.034599	0	0	0
Rr106979	10.6975	4.41773	0.106984	0.179372	0.14573
Rr103196	0	0	0	0.00197699	0
Rr102947	0.328816	0.312988	0.247213	0.220019	0.209466
Rr102952	11.9648	15.3092	11.9495	10.7778	4.53358
Rr103962	2.93533	2.42582	1.69056	1.25796	1.27378
Rr104738	0.0468057	0.0839517	0	0	0
Rr100703	1.78007	0.614036	0.438827	0.211685	0.181614
Rr105576	236.768	131.691	7.70673	6.59702	4.33855
Rr103567	0	0	0	0	0
Rr100626	9.0501	3.83854	0.584156	0.163016	0.226621
Rr106544	0.0263796	0.0127975	0.0236429	0.0323148	0.0141712
Rr105644	0.242892	1.8066	4.30895	4.28678	4.70812
Rr103803	0.096117	0	0	0	0
Rr101835	0.612005	0.729727	7.30295	8.06624	8.72721
Rr102988	0	0	0.0056789	0	0.0057841
Rr100751	0	0.0798813	0.050535	0.0140576	0
Rr103539	16.6963	3.85461	2.10984	1.53505	0.392519
Rr105456	117.117	55.5534	6.07426	6.62512	7.5195
Rr104331	22.2666	51.7143	60.7482	78.0036	51.8693
Rr105394	0	0	0	0	0
Rr106534	0	0	0	0	0
[truncated: 38,022 more rows]

## Sheet: Table S5
Table S5. Weight values between RrARFs genes and genes related to vitamin C anabolism in R. roxburghii in the co-expression network analysis.
fromNode	toNode	weight	direction	fromAltName	toAltName
Rr402171	Rr704739	0.0838163	undirected	NA	NA
Rr600319	Rr704739	0.0753951	undirected	NA	NA
Rr600325	Rr704739	0.151269	undirected	NA	NA
Rr602006	Rr704739	0.0920481	undirected	NA	NA
RrARF11	Rr704739	0.145112	undirected	NA	NA
RrARF12	Rr704739	0.0474278	undirected	NA	NA
RrARF12	Rr600325	0.0631306	undirected	NA	NA
RrARF12	Rr602006	0.0671722	undirected	NA	NA
Rr600325	Rr602006	0.115569	undirected	NA	NA
Rr600319	Rr602006	0.0576268	undirected	NA	NA
Rr402171	Rr602006	0.0476665	undirected	NA	NA
Rr600319	RrARF12	0.107094	undirected	NA	NA
RrARF12	RrARF5	0.188686	undirected	NA	NA
Rr600319	RrARF5	0.0678673	undirected	NA	NA
Rr600325	RrARF5	0.0520287	undirected	NA	NA
Rr602006	RrARF5	0.0225244	undirected	NA	NA
Rr600319	RrARF11	0.0569918	undirected	NA	NA
Rr600325	RrARF11	0.0899046	undirected	NA	NA
Rr602006	RrARF11	0.109706	undirected	NA	NA
Rr402171	RrARF11	0.116494	undirected	NA	NA
